# Supplementary material for: A Time Series of Water Column Distributions and Sinking Particle Flux of Pseudo-Nitzschia and Domoic Acid in the Santa Barbara Basin, California
Source: Toxins (Basel). 2018 Nov 17;10(11):480. doi: 10.3390/toxins10110480 (PMC6265954; doi:10.3390/toxins10110480)
Supplement: Supplementary file 1 [file toxins-10-00480-s001.zip]

Archive with 1 entries (1 files):
- toxins-379002-supplementary (update)20181121.xlsx
