# Supplementary material for: A Time Series of Water Column Distributions and Sinking Particle Flux of Pseudo-Nitzschia and Domoic Acid in the Santa Barbara Basin, California
Source: Toxins (Basel). 2018 Nov 17;10(11):480. doi: 10.3390/toxins10110480 (PMC6265954; doi:10.3390/toxins10110480)
Supplement: Supplementary file 1 [file toxins-10-00480-s001.zip › toxins-379002-supplementary (update)20181121.xlsx]

## Sheet: Table S1 CTD data
Experiment	cruise	station	Year	Month	Day	Date	depth	Surfer Depth	water_temp	salinity	trans	oxygen
Plumes_and_Blooms	pb209	4	2009	3	20	2009-03-20	1	-1	12.3556	33.5949	77.3	5.37115
Plumes_and_Blooms	pb209	4	2009	3	20	2009-03-20	2	-2	12.3464	33.5976	77.5	5.32715
Plumes_and_Blooms	pb209	4	2009	3	20	2009-03-20	3	-3	12.3293	33.5986	78.2	5.28389
Plumes_and_Blooms	pb209	4	2009	3	20	2009-03-20	4	-4	12.3208	33.5981	79.07	5.25921
Plumes_and_Blooms	pb209	4	2009	3	20	2009-03-20	5	-5	12.3098	33.5985	80.04	5.2135
Plumes_and_Blooms	pb209	4	2009	3	20	2009-03-20	6	-6	12.2874	33.6003	80.8	5.15305
Plumes_and_Blooms	pb209	4	2009	3	20	2009-03-20	7	-7	12.2696	33.6005	81.38	5.06798
Plumes_and_Blooms	pb209	4	2009	3	20	2009-03-20	8	-8	12.2154	33.6031	81.48	4.87185
Plumes_and_Blooms	pb209	4	2009	3	20	2009-03-20	9	-9	12.124	33.6128	85.11	4.73205
Plumes_and_Blooms	pb209	4	2009	3	20	2009-03-20	10	-10	11.994	33.6038	88.37	4.66246
Plumes_and_Blooms	pb209	4	2009	3	20	2009-03-20	11	-11	11.9397	33.5926	88.49	4.60772
Plumes_and_Blooms	pb209	4	2009	3	20	2009-03-20	12	-12	11.9235	33.5876	88.3	4.55015
Plumes_and_Blooms	pb209	4	2009	3	20	2009-03-20	13	-13	11.9205	33.588	88.31	4.52124
Plumes_and_Blooms	pb209	4	2009	3	20	2009-03-20	14	-14	11.9106	33.5892	88.5	4.49499
Plumes_and_Blooms	pb209	4	2009	3	20	2009-03-20	15	-15	11.8782	33.5916	88.93	4.45005
Plumes_and_Blooms	pb209	4	2009	3	20	2009-03-20	16	-16	11.8574	33.5956	88.96	4.37006
Plumes_and_Blooms	pb209	4	2009	3	20	2009-03-20	17	-17	11.8135	33.6035	90.45	4.30834
Plumes_and_Blooms	pb209	4	2009	3	20	2009-03-20	18	-18	11.7636	33.6015	91.36	4.26728
Plumes_and_Blooms	pb209	4	2009	3	20	2009-03-20	19	-19	11.7277	33.6022	91.46	4.23649
Plumes_and_Blooms	pb209	4	2009	3	20	2009-03-20	20	-20	11.6793	33.604	91.95	4.21234
Plumes_and_Blooms	pb209	4	2009	3	20	2009-03-20	21	-21	11.663	33.6022	91.85	4.18187
Plumes_and_Blooms	pb209	4	2009	3	20	2009-03-20	22	-22	11.6359	33.6048	92.15	4.16862
Plumes_and_Blooms	pb209	4	2009	3	20	2009-03-20	23	-23	11.6298	33.6054	92.21	4.14803
Plumes_and_Blooms	pb209	4	2009	3	20	2009-03-20	24	-24	11.6184	33.6048	92.43	4.12137
Plumes_and_Blooms	pb209	4	2009	3	20	2009-03-20	25	-25	11.605	33.6057	92.63	4.0865
Plumes_and_Blooms	pb209	4	2009	3	20	2009-03-20	26	-26	11.5226	33.6153	93.83	4.0422
Plumes_and_Blooms	pb209	4	2009	3	20	2009-03-20	27	-27	11.4118	33.6138	94.71	3.96848
Plumes_and_Blooms	pb209	4	2009	3	20	2009-03-20	28	-28	11.3521	33.6165	95.04	3.81698
Plumes_and_Blooms	pb209	4	2009	3	20	2009-03-20	29	-29	11.2088	33.6402	95.52	3.72647
Plumes_and_Blooms	pb209	4	2009	3	20	2009-03-20	30	-30	11.1602	33.6406	95.53	3.67843
Plumes_and_Blooms	pb209	4	2009	3	20	2009-03-20	31	-31	11.1521	33.6375	95.33	3.62523
Plumes_and_Blooms	pb209	4	2009	3	20	2009-03-20	32	-32	11.1334	33.6392	95.47	3.52885
Plumes_and_Blooms	pb209	4	2009	3	20	2009-03-20	33	-33	11.0313	33.6483	95.77	3.41964
Plumes_and_Blooms	pb209	4	2009	3	20	2009-03-20	34	-34	10.9232	33.6579	96.04	3.28581
Plumes_and_Blooms	pb209	4	2009	3	20	2009-03-20	35	-35	10.78	33.6746	96.47	3.18067
Plumes_and_Blooms	pb209	4	2009	3	20	2009-03-20	36	-36	10.6616	33.6811	96.67	3.12206
Plumes_and_Blooms	pb209	4	2009	3	20	2009-03-20	37	-37	10.58	33.6837	97.09	3.07074
Plumes_and_Blooms	pb209	4	2009	3	20	2009-03-20	38	-38	10.509	33.6825	97.25	3.01949
Plumes_and_Blooms	pb209	4	2009	3	20	2009-03-20	39	-39	10.4256	33.6912	97.38	2.97657
Plumes_and_Blooms	pb209	4	2009	3	20	2009-03-20	40	-40	10.3568	33.6868	97.46	2.94493
Plumes_and_Blooms	pb209	4	2009	3	20	2009-03-20	41	-41	10.3702	33.6952	97.42	2.91644
Plumes_and_Blooms	pb209	4	2009	3	20	2009-03-20	42	-42	10.4017	33.7097	97.32	2.89941
Plumes_and_Blooms	pb209	4	2009	3	20	2009-03-20	43	-43	10.3834	33.7129	97.44	2.86176
Plumes_and_Blooms	pb209	4	2009	3	20	2009-03-20	44	-44	10.3238	33.7124	97.61	2.80056
Plumes_and_Blooms	pb209	4	2009	3	20	2009-03-20	45	-45	10.2812	33.7055	97.6	2.74541
Plumes_and_Blooms	pb209	4	2009	3	20	2009-03-20	46	-46	10.2637	33.753	97.4	2.70804
Plumes_and_Blooms	pb209	4	2009	3	20	2009-03-20	47	-47	10.2286	33.7755	97.37	2.66802
Plumes_and_Blooms	pb209	4	2009	3	20	2009-03-20	48	-48	10.2392	33.7677	97.32	2.57357
Plumes_and_Blooms	pb209	4	2009	3	20	2009-03-20	49	-49	10.1463	33.8165	97.26	2.53223
Plumes_and_Blooms	pb209	4	2009	3	20	2009-03-20	50	-50	10.1453	33.8148	97.26	2.51822
Plumes_and_Blooms	pb209	4	2009	3	20	2009-03-20	51	-51	10.1498	33.8119	97.26	2.50377
Plumes_and_Blooms	pb209	4	2009	3	20	2009-03-20	52	-52	10.1446	33.8135	97.22	2.49069
Plumes_and_Blooms	pb209	4	2009	3	20	2009-03-20	53	-53	10.1445	33.8133	97.29	2.48459
Plumes_and_Blooms	pb209	4	2009	3	20	2009-03-20	54	-54	10.1458	33.8126	97.26	2.47773
Plumes_and_Blooms	pb209	4	2009	3	20	2009-03-20	55	-55	10.1453	33.813	97.26	2.46504
Plumes_and_Blooms	pb209	4	2009	3	20	2009-03-20	56	-56	10.1336	33.8163	97.2	2.45085
Plumes_and_Blooms	pb209	4	2009	3	20	2009-03-20	57	-57	10.1217	33.8202	97.16	2.44144
Plumes_and_Blooms	pb209	4	2009	3	20	2009-03-20	58	-58	10.1043	33.8244	96.63	2.42723
Plumes_and_Blooms	pb209	4	2009	3	20	2009-03-20	59	-59	10.1052	33.8264	96.34	2.4049
Plumes_and_Blooms	pb209	4	2009	3	20	2009-03-20	60	-60	10.096	33.8353	96.17	2.3841															upwelling dates
Plumes_and_Blooms	pb209	4	2009	3	20	2009-03-20	61	-61	10.0915	33.8379	96.28	2.37698															2009-03-20	155
Plumes_and_Blooms	pb209	4	2009	3	20	2009-03-20	62	-62	10.0874	33.8377	96.36	2.3692															2009-04-21	155
Plumes_and_Blooms	pb209	4	2009	3	20	2009-03-20	63	-63	10.0773	33.8405	96.39	2.35764
Plumes_and_Blooms	pb209	4	2009	3	20	2009-03-20	64	-64	10.0659	33.8437	96.36	2.34181															2010-03-24	155
Plumes_and_Blooms	pb209	4	2009	3	20	2009-03-20	65	-65	10.0552	33.8468	96.28	2.32601
Plumes_and_Blooms	pb209	4	2009	3	20	2009-03-20	66	-66	10.041	33.8518	96.03	2.31158															2010-07-21	155
Plumes_and_Blooms	pb209	4	2009	3	20	2009-03-20	67	-67	10.0307	33.8543	95.97	2.2984															2010-08-20	155
Plumes_and_Blooms	pb209	4	2009	3	20	2009-03-20	68	-68	10.0235	33.8559	95.98	2.28334
Plumes_and_Blooms	pb209	4	2009	3	20	2009-03-20	69	-69	10.0108	33.8592	95.93	2.27397															2010-12-16	155
Plumes_and_Blooms	pb209	4	2009	3	20	2009-03-20	70	-70	10.0002	33.8616	95.98	2.27031															2011-04-13	155
Plumes_and_Blooms	pb209	4	2009	3	20	2009-03-20	71	-71	9.9743	33.8675	96.15	2.27042															2011-05-12	155
Plumes_and_Blooms	pb209	4	2009	3	20	2009-03-20	72	-72	9.9448	33.8706	96.61	2.26773															2011-06-14	155
Plumes_and_Blooms	pb209	4	2009	3	20	2009-03-20	73	-73	9.9279	33.8705	96.78	2.26759
Plumes_and_Blooms	pb209	4	2009	3	20	2009-03-20	74	-74	9.9113	33.872	96.84	2.2683															2012-02-12	155
Plumes_and_Blooms	pb209	4	2009	3	20	2009-03-20	75	-75	9.9037	33.8729	96.96	2.26909															2012-03-13	155
Plumes_and_Blooms	pb209	4	2009	3	20	2009-03-20	76	-76	9.8965	33.8741	97	2.26635															2012-04-12	155
Plumes_and_Blooms	pb209	4	2009	3	20	2009-03-20	77	-77	9.8918	33.8742	97.1	2.26157
Plumes_and_Blooms	pb209	4	2009	3	20	2009-03-20	78	-78	9.8925	33.8742	97.16	2.25221															2012-06-12	155
Plumes_and_Blooms	pb209	4	2009	3	20	2009-03-20	79	-79	9.8771	33.8772	97.12	2.24523
Plumes_and_Blooms	pb209	4	2009	3	20	2009-03-20	80	-80	9.8743	33.8781	97.13	2.2414															2013-03-13	155
Plumes_and_Blooms	pb209	4	2009	3	20	2009-03-20	81	-81	9.8712	33.8784	97.16	2.23809															2013-04-11	155
Plumes_and_Blooms	pb209	4	2009	3	20	2009-03-20	82	-82	9.873	33.8777	97.16	2.23536
Plumes_and_Blooms	pb209	4	2009	3	20	2009-03-20	83	-83	9.8619	33.8801	97.18	2.2262															2013-08-15	155
Plumes_and_Blooms	pb209	4	2009	3	20	2009-03-20	84	-84	9.858	33.881	97.17	2.19984
Plumes_and_Blooms	pb209	4	2009	3	20	2009-03-20	85	-85	9.85	33.8843	97.21	2.17872
Plumes_and_Blooms	pb209	4	2009	3	20	2009-03-20	86	-86	9.802	33.9011	97.25	2.16611
Plumes_and_Blooms	pb209	4	2009	3	20	2009-03-20	87	-87	9.7715	33.9089	97.29	2.15854
Plumes_and_Blooms	pb209	4	2009	3	20	2009-03-20	88	-88	9.7397	33.9181	97.33	2.15123
Plumes_and_Blooms	pb209	4	2009	3	20	2009-03-20	89	-89	9.7096	33.923	97.37	2.14503
Plumes_and_Blooms	pb209	4	2009	3	20	2009-03-20	90	-90	9.6935	33.9256	97.34	2.13651
Plumes_and_Blooms	pb209	4	2009	3	20	2009-03-20	91	-91	9.7244	33.9143	97.3	2.10541
Plumes_and_Blooms	pb209	4	2009	3	20	2009-03-20	92	-92	9.696	33.9273	97.38	2.07535
Plumes_and_Blooms	pb209	4	2009	3	20	2009-03-20	93	-93	9.6564	33.9382	97.35	2.06403
Plumes_and_Blooms	pb209	4	2009	3	20	2009-03-20	94	-94	9.6538	33.939	97.31	2.05278
Plumes_and_Blooms	pb209	4	2009	3	20	2009-03-20	95	-95	9.653	33.9393	97.31	2.04264
Plumes_and_Blooms	pb209	4	2009	3	20	2009-03-20	96	-96	9.6533	33.9387	97.3	2.0303
Plumes_and_Blooms	pb209	4	2009	3	20	2009-03-20	97	-97	9.6508	33.9405	97.31	2.01586
Plumes_and_Blooms	pb209	4	2009	3	20	2009-03-20	98	-98	9.632	33.9488	97.39	2.00019
Plumes_and_Blooms	pb209	4	2009	3	20	2009-03-20	99	-99	9.6195	33.9528	97.43	1.98641
Plumes_and_Blooms	pb209	4	2009	3	20	2009-03-20	100	-100	9.6047	33.9572	97.47	1.97316
Plumes_and_Blooms	pb209	4	2009	3	20	2009-03-20	101	-101	9.5877	33.9617	97.45	1.96157
Plumes_and_Blooms	pb209	4	2009	3	20	2009-03-20	102	-102	9.5797	33.9611	97.45	1.94934
Plumes_and_Blooms	pb209	4	2009	3	20	2009-03-20	103	-103	9.572	33.9632	97.49	1.93604
Plumes_and_Blooms	pb209	4	2009	3	20	2009-03-20	104	-104	9.5732	33.9686	97.55	1.92173
Plumes_and_Blooms	pb209	4	2009	3	20	2009-03-20	105	-105	9.5672	33.974	97.58	1.9067
Plumes_and_Blooms	pb209	4	2009	3	20	2009-03-20	106	-106	9.5487	33.9776	97.47	1.88923
Plumes_and_Blooms	pb209	4	2009	3	20	2009-03-20	107	-107	9.5291	33.9796	97.41	1.86708
Plumes_and_Blooms	pb209	4	2009	3	20	2009-03-20	108	-108	9.5233	33.9819	97.3	1.84982
Plumes_and_Blooms	pb209	4	2009	3	20	2009-03-20	109	-109	9.5195	33.985	97.2	1.83873
Plumes_and_Blooms	pb209	4	2009	3	20	2009-03-20	110	-110	9.5095	33.9899	97.05	1.83392
Plumes_and_Blooms	pb209	4	2009	3	20	2009-03-20	111	-111	9.4836	33.9943	97.05	1.83429
Plumes_and_Blooms	pb209	4	2009	3	20	2009-03-20	112	-112	9.4584	33.993	97.2	1.83894
Plumes_and_Blooms	pb209	4	2009	3	20	2009-03-20	113	-113	9.4534	33.995	97.34	1.84376
Plumes_and_Blooms	pb209	4	2009	3	20	2009-03-20	114	-114	9.4104	33.9974	97.65	1.8454
Plumes_and_Blooms	pb209	4	2009	3	20	2009-03-20	115	-115	9.3877	34.0002	97.67	1.84433
Plumes_and_Blooms	pb209	4	2009	3	20	2009-03-20	116	-116	9.3767	34.0039	97.77	1.83971
Plumes_and_Blooms	pb209	4	2009	3	20	2009-03-20	117	-117	9.3723	34.0049	97.82	1.83348
Plumes_and_Blooms	pb209	4	2009	3	20	2009-03-20	118	-118	9.3642	34.0085	97.82	1.82317
Plumes_and_Blooms	pb209	4	2009	3	20	2009-03-20	119	-119	9.3391	34.0144	97.84	1.81061
Plumes_and_Blooms	pb209	4	2009	3	20	2009-03-20	120	-120	9.3485	34.0106	97.81	1.78721
Plumes_and_Blooms	pb209	4	2009	3	20	2009-03-20	121	-121	9.3284	34.0216	97.84	1.75814
Plumes_and_Blooms	pb209	4	2009	3	20	2009-03-20	122	-122	9.3308	34.0248	97.72	1.73232
Plumes_and_Blooms	pb209	4	2009	3	20	2009-03-20	123	-123	9.3335	34.0281	97.76	1.70549
Plumes_and_Blooms	pb209	4	2009	3	20	2009-03-20	124	-124	9.3373	34.0326	97.76	1.68025
Plumes_and_Blooms	pb209	4	2009	3	20	2009-03-20	125	-125	9.3314	34.0434	97.75	1.66141
Plumes_and_Blooms	pb209	4	2009	3	20	2009-03-20	126	-126	9.3283	34.0444	97.65	1.65099
Plumes_and_Blooms	pb209	4	2009	3	20	2009-03-20	127	-127	9.325	34.0457	97.74	1.6421
Plumes_and_Blooms	pb209	4	2009	3	20	2009-03-20	128	-128	9.3179	34.0472	97.81	1.63332
Plumes_and_Blooms	pb209	4	2009	3	20	2009-03-20	129	-129	9.3109	34.0471	97.86	1.62378
Plumes_and_Blooms	pb209	4	2009	3	20	2009-03-20	130	-130	9.2875	34.0538	97.88	1.60976
Plumes_and_Blooms	pb209	4	2009	3	20	2009-03-20	131	-131	9.2725	34.0554	97.9	1.59795
Plumes_and_Blooms	pb209	4	2009	3	20	2009-03-20	132	-132	9.2542	34.06	97.9	1.58823
Plumes_and_Blooms	pb209	4	2009	3	20	2009-03-20	133	-133	9.2406	34.0617	97.89	1.58156
Plumes_and_Blooms	pb209	4	2009	3	20	2009-03-20	134	-134	9.2291	34.0641	97.9	1.57691
Plumes_and_Blooms	pb209	4	2009	3	20	2009-03-20	135	-135	9.2244	34.0645	97.91	1.57149
Plumes_and_Blooms	pb209	4	2009	3	20	2009-03-20	136	-136	9.2204	34.0656	97.91	1.56603
Plumes_and_Blooms	pb209	4	2009	3	20	2009-03-20	137	-137	9.2167	34.066	97.9	1.56044
Plumes_and_Blooms	pb209	4	2009	3	20	2009-03-20	138	-138	9.219	34.0647	97.85	1.54986
Plumes_and_Blooms	pb209	4	2009	3	20	2009-03-20	139	-139	9.2066	34.0684	97.91	1.53523
Plumes_and_Blooms	pb209	4	2009	3	20	2009-03-20	140	-140	9.1899	34.0706	97.9	1.52508
Plumes_and_Blooms	pb209	4	2009	3	20	2009-03-20	141	-141	9.1814	34.0722	97.88	1.51587
Plumes_and_Blooms	pb209	4	2009	3	20	2009-03-20	142	-142	9.1703	34.0748	97.89	1.50627
Plumes_and_Blooms	pb209	4	2009	3	20	2009-03-20	143	-143	9.1637	34.0755	97.89	1.49871
Plumes_and_Blooms	pb209	4	2009	3	20	2009-03-20	144	-144	9.1603	34.0761	97.89	1.49272
Plumes_and_Blooms	pb209	4	2009	3	20	2009-03-20	145	-145	9.1577	34.0763	97.86	1.48574
Plumes_and_Blooms	pb209	4	2009	3	20	2009-03-20	146	-146	9.1554	34.0761	97.87	1.47607
Plumes_and_Blooms	pb209	4	2009	3	20	2009-03-20	147	-147	9.149	34.0776	97.81	1.46599
Plumes_and_Blooms	pb209	4	2009	3	20	2009-03-20	148	-148	9.1352	34.08	97.81	1.45644
Plumes_and_Blooms	pb209	4	2009	3	20	2009-03-20	149	-149	9.1343	34.0798	97.79	1.44933
Plumes_and_Blooms	pb209	4	2009	3	20	2009-03-20	150	-150	9.1344	34.0795	97.79	1.43768
Plumes_and_Blooms	pb209	4	2009	3	20	2009-03-20	151	-151	9.1288	34.0825	97.74	1.42313
Plumes_and_Blooms	pb209	4	2009	3	20	2009-03-20	152	-152	9.1211	34.0848	97.76	1.41158
Plumes_and_Blooms	pb209	4	2009	3	20	2009-03-20	153	-153	9.1125	34.0866	97.75	1.39985
Plumes_and_Blooms	pb209	4	2009	3	20	2009-03-20	154	-154	9.1042	34.0879	97.75	1.38734
Plumes_and_Blooms	pb209	4	2009	3	20	2009-03-20	155	-155	9.082	34.0919	97.74	1.37154
Plumes_and_Blooms	pb209	4	2009	3	20	2009-03-20	156	-156	9.0632	34.0958	97.72	1.36091
Plumes_and_Blooms	pb209	4	2009	3	20	2009-03-20	157	-157	9.0589	34.0962	97.72	1.35354
Plumes_and_Blooms	pb209	4	2009	3	20	2009-03-20	158	-158	9.0568	34.096	97.75	1.34648
Plumes_and_Blooms	pb209	4	2009	3	20	2009-03-20	159	-159	9.0563	34.0957	97.73	1.33389
Plumes_and_Blooms	pb209	4	2009	3	20	2009-03-20	160	-160	9.0514	34.0967	97.72	1.31965
Plumes_and_Blooms	pb209	4	2009	3	20	2009-03-20	161	-161	9.0464	34.0979	97.73	1.30666
Plumes_and_Blooms	pb209	4	2009	3	20	2009-03-20	162	-162	9.0419	34.0993	97.71	1.29535
Plumes_and_Blooms	pb209	4	2009	3	20	2009-03-20	163	-163	9.0338	34.1018	97.67	1.28582
Plumes_and_Blooms	pb209	4	2009	3	20	2009-03-20	164	-164	9.0252	34.1045	97.71	1.27768
Plumes_and_Blooms	pb209	4	2009	3	20	2009-03-20	165	-165	9.0243	34.1045	97.69	1.27038
Plumes_and_Blooms	pb209	4	2009	3	20	2009-03-20	166	-166	9.0259	34.105	97.67	1.26303
Plumes_and_Blooms	pb209	4	2009	3	20	2009-03-20	167	-167	9.0258	34.1058	97.68	1.25331
Plumes_and_Blooms	pb209	4	2009	3	20	2009-03-20	168	-168	9.0213	34.1067	97.7	1.24473
Plumes_and_Blooms	pb209	4	2009	3	20	2009-03-20	169	-169	9.0173	34.1071	97.68	1.24032
Plumes_and_Blooms	pb209	4	2009	3	20	2009-03-20	170	-170	9.0145	34.1077	97.66	1.23977
Plumes_and_Blooms	pb209	4	2009	3	20	2009-03-20	171	-171	9.0151	34.1092	97.67	1.24216
Plumes_and_Blooms	pb209	4	2009	3	20	2009-03-20	172	-172	9.0087	34.1119	97.67	1.24592
Plumes_and_Blooms	pb209	4	2009	3	20	2009-03-20	173	-173	8.9843	34.112	97.77	1.24962
Plumes_and_Blooms	pb209	4	2009	3	20	2009-03-20	174	-174	8.9718	34.1088	97.85	1.25
Plumes_and_Blooms	pb209	4	2009	3	20	2009-03-20	175	-175	8.9349	34.1106	97.93	1.25244
Plumes_and_Blooms	pb209	4	2009	3	20	2009-03-20	176	-176	8.9193	34.1102	97.9	1.2547
Plumes_and_Blooms	pb209	4	2009	3	20	2009-03-20	177	-177	8.9066	34.1109	97.91	1.25508
Plumes_and_Blooms	pb209	4	2009	3	20	2009-03-20	178	-178	8.8818	34.1127	97.77	1.25222
Plumes_and_Blooms	pb209	4	2009	3	20	2009-03-20	179	-179	8.8604	34.1141	97.9	1.24891
Plumes_and_Blooms	pb209	4	2009	3	20	2009-03-20	180	-180	8.8551	34.1139	97.91	1.24635
Plumes_and_Blooms	pb209	4	2009	3	20	2009-03-20	181	-181	8.8511	34.114	97.91	1.2407
Plumes_and_Blooms	pb209	4	2009	3	20	2009-03-20	182	-182	8.8434	34.1155	97.93	1.23436
Plumes_and_Blooms	pb209	4	2009	3	20	2009-03-20	183	-183	8.8398	34.1163	97.88	1.2256
Plumes_and_Blooms	pb209	4	2009	3	20	2009-03-20	184	-184	8.8375	34.1166	97.88	1.21435
Plumes_and_Blooms	pb209	4	2009	3	20	2009-03-20	185	-185	8.8337	34.1168	97.9	1.19754
Plumes_and_Blooms	pb209	4	2009	3	20	2009-03-20	186	-186	8.8108	34.1218	97.88	1.17825
Plumes_and_Blooms	pb209	4	2009	3	20	2009-03-20	187	-187	8.786	34.1245	97.85	1.16135
Plumes_and_Blooms	pb209	4	2009	3	20	2009-03-20	188	-188	8.7605	34.1279	97.87	1.14594
Plumes_and_Blooms	pb209	4	2009	3	20	2009-03-20	189	-189	8.7516	34.1282	97.89	1.13002
Plumes_and_Blooms	pb209	4	2009	3	20	2009-03-20	190	-190	8.7504	34.128	97.87	1.11252
Plumes_and_Blooms	pb209	4	2009	3	20	2009-03-20	191	-191	8.7484	34.1285	97.92	1.09235
Plumes_and_Blooms	pb209	4	2009	3	20	2009-03-20	192	-192	8.7395	34.1348	97.88	1.07607
Plumes_and_Blooms	pb209	4	2009	3	20	2009-03-20	193	-193	8.7284	34.1383	97.9	1.06539
Plumes_and_Blooms	pb209	4	2009	3	20	2009-03-20	194	-194	8.7207	34.1395	97.92	1.05763
Plumes_and_Blooms	pb209	4	2009	3	20	2009-03-20	195	-195	8.7153	34.1399	97.89	1.05059
Plumes_and_Blooms	pb209	4	2009	3	20	2009-03-20	196	-196	8.7141	34.1393	97.91	1.04228
Plumes_and_Blooms	pb209	4	2009	3	20	2009-03-20	197	-197	8.7155	34.1391	97.89	1.02114
Plumes_and_Blooms	pb209	4	2009	3	20	2009-03-20	198	-198	8.7038	34.1407	97.95	1.00705
Plumes_and_Blooms	pb209	4	2009	3	20	2009-03-20	199	-199	8.7018	34.1409	97.89	1.00213
Plumes_and_Blooms	pb209	4	2009	3	20	2009-03-20	200	-200	8.7013	34.1406	97.93	0.99819
Plumes_and_Blooms	pb210	4	2009	4	21	2009-04-21	1	-1	13.2678	33.8582	73.81	5.00617
Plumes_and_Blooms	pb210	4	2009	4	21	2009-04-21	2	-2	12.8773	33.8984	75.42	4.89592
Plumes_and_Blooms	pb210	4	2009	4	21	2009-04-21	3	-3	12.6692	33.8649	77.33	4.74473
Plumes_and_Blooms	pb210	4	2009	4	21	2009-04-21	4	-4	12.094	33.981	84.07	4.70422
Plumes_and_Blooms	pb210	4	2009	4	21	2009-04-21	5	-5	11.6964	33.9214	85.83	4.65927
Plumes_and_Blooms	pb210	4	2009	4	21	2009-04-21	6	-6	11.5813	33.8573	85.17	4.59023
Plumes_and_Blooms	pb210	4	2009	4	21	2009-04-21	7	-7	11.4708	33.87	83.24	4.54078
Plumes_and_Blooms	pb210	4	2009	4	21	2009-04-21	8	-8	11.3045	33.8643	84.69	4.49063
Plumes_and_Blooms	pb210	4	2009	4	21	2009-04-21	9	-9	11.2194	33.8465	85.96	4.39812
Plumes_and_Blooms	pb210	4	2009	4	21	2009-04-21	10	-10	11.2146	33.8453	86.95	4.3172
Plumes_and_Blooms	pb210	4	2009	4	21	2009-04-21	11	-11	11.1385	33.8623	88.73	4.2522
Plumes_and_Blooms	pb210	4	2009	4	21	2009-04-21	12	-12	10.9959	33.8605	89.49	4.17921
Plumes_and_Blooms	pb210	4	2009	4	21	2009-04-21	13	-13	10.9428	33.8556	89.9	4.11122
Plumes_and_Blooms	pb210	4	2009	4	21	2009-04-21	14	-14	10.9047	33.8517	90.58	4.03447
Plumes_and_Blooms	pb210	4	2009	4	21	2009-04-21	15	-15	10.8552	33.8521	91.7	3.9198
Plumes_and_Blooms	pb210	4	2009	4	21	2009-04-21	16	-16	10.8006	33.8585	92.64	3.83292
Plumes_and_Blooms	pb210	4	2009	4	21	2009-04-21	17	-17	10.7438	33.8631	93.29	3.76265
Plumes_and_Blooms	pb210	4	2009	4	21	2009-04-21	18	-18	10.6888	33.8657	93.69	3.69932
Plumes_and_Blooms	pb210	4	2009	4	21	2009-04-21	19	-19	10.6543	33.8666	94.02	3.67403
Plumes_and_Blooms	pb210	4	2009	4	21	2009-04-21	20	-20	10.6142	33.8699	94.48	3.6681
Plumes_and_Blooms	pb210	4	2009	4	21	2009-04-21	21	-21	10.584	33.8761	94.48	3.6474
Plumes_and_Blooms	pb210	4	2009	4	21	2009-04-21	22	-22	10.5776	33.879	94.31	3.59412
Plumes_and_Blooms	pb210	4	2009	4	21	2009-04-21	23	-23	10.5689	33.8828	94.5	3.48939
Plumes_and_Blooms	pb210	4	2009	4	21	2009-04-21	24	-24	10.5129	33.8949	95.02	3.42525
Plumes_and_Blooms	pb210	4	2009	4	21	2009-04-21	25	-25	10.4279	33.9006	95.35	3.39974
Plumes_and_Blooms	pb210	4	2009	4	21	2009-04-21	26	-26	10.3831	33.9071	95.14	3.3599
Plumes_and_Blooms	pb210	4	2009	4	21	2009-04-21	27	-27	10.3558	33.9129	94.96	3.31565
Plumes_and_Blooms	pb210	4	2009	4	21	2009-04-21	28	-28	10.3376	33.9168	95.05	3.26654
Plumes_and_Blooms	pb210	4	2009	4	21	2009-04-21	29	-29	10.3216	33.9163	95.21	3.17872
Plumes_and_Blooms	pb210	4	2009	4	21	2009-04-21	30	-30	10.2391	33.935	95.6	3.08858
Plumes_and_Blooms	pb210	4	2009	4	21	2009-04-21	31	-31	10.1948	33.9327	95.88	3.0261
Plumes_and_Blooms	pb210	4	2009	4	21	2009-04-21	32	-32	10.1649	33.934	96.07	2.94757
Plumes_and_Blooms	pb210	4	2009	4	21	2009-04-21	33	-33	10.1153	33.9417	96.05	2.92362
Plumes_and_Blooms	pb210	4	2009	4	21	2009-04-21	34	-34	10.0896	33.9455	96	2.91547
Plumes_and_Blooms	pb210	4	2009	4	21	2009-04-21	35	-35	10.0663	33.9492	95.94	2.90682
Plumes_and_Blooms	pb210	4	2009	4	21	2009-04-21	36	-36	10.0261	33.9569	95.88	2.9123
Plumes_and_Blooms	pb210	4	2009	4	21	2009-04-21	37	-37	10.0117	33.9555	95.73	2.9361
Plumes_and_Blooms	pb210	4	2009	4	21	2009-04-21	38	-38	9.9941	33.9611	94.99	2.97893
Plumes_and_Blooms	pb210	4	2009	4	21	2009-04-21	39	-39	9.9913	33.9707	93.4	3.01401
Plumes_and_Blooms	pb210	4	2009	4	21	2009-04-21	40	-40	9.9904	33.9756	92.92	3.04148
Plumes_and_Blooms	pb210	4	2009	4	21	2009-04-21	41	-41	9.9818	33.9832	92.57	3.07203
Plumes_and_Blooms	pb210	4	2009	4	21	2009-04-21	42	-42	9.9647	33.9886	92.53	3.09038
Plumes_and_Blooms	pb210	4	2009	4	21	2009-04-21	43	-43	9.9574	33.99	92.42	3.07548
Plumes_and_Blooms	pb210	4	2009	4	21	2009-04-21	44	-44	9.9528	33.9914	92.2	3.00119
Plumes_and_Blooms	pb210	4	2009	4	21	2009-04-21	45	-45	9.9397	33.9969	92.87	2.91407
Plumes_and_Blooms	pb210	4	2009	4	21	2009-04-21	46	-46	9.9019	34.0012	95.25	2.81462
Plumes_and_Blooms	pb210	4	2009	4	21	2009-04-21	47	-47	9.7845	34.0097	95.64	2.72047
Plumes_and_Blooms	pb210	4	2009	4	21	2009-04-21	48	-48	9.7297	34.012	95.5	2.65265
Plumes_and_Blooms	pb210	4	2009	4	21	2009-04-21	49	-49	9.6595	34.0279	95.37	2.59919
Plumes_and_Blooms	pb210	4	2009	4	21	2009-04-21	50	-50	9.6003	34.0358	95.22	2.56176
Plumes_and_Blooms	pb210	4	2009	4	21	2009-04-21	51	-51	9.5802	34.0391	95.08	2.53704
Plumes_and_Blooms	pb210	4	2009	4	21	2009-04-21	52	-52	9.5701	34.0396	94.96	2.52244
Plumes_and_Blooms	pb210	4	2009	4	21	2009-04-21	53	-53	9.567	34.0401	94.93	2.50643
Plumes_and_Blooms	pb210	4	2009	4	21	2009-04-21	54	-54	9.5622	34.0406	94.91	2.48951
Plumes_and_Blooms	pb210	4	2009	4	21	2009-04-21	55	-55	9.5595	34.0412	94.88	2.46911
Plumes_and_Blooms	pb210	4	2009	4	21	2009-04-21	56	-56	9.5518	34.043	94.67	2.44193
Plumes_and_Blooms	pb210	4	2009	4	21	2009-04-21	57	-57	9.5382	34.0472	94.76	2.40452
Plumes_and_Blooms	pb210	4	2009	4	21	2009-04-21	58	-58	9.5262	34.0484	94.87	2.37016
Plumes_and_Blooms	pb210	4	2009	4	21	2009-04-21	59	-59	9.4945	34.055	95.01	2.33942
Plumes_and_Blooms	pb210	4	2009	4	21	2009-04-21	60	-60	9.4651	34.0583	95.11	2.31558
Plumes_and_Blooms	pb210	4	2009	4	21	2009-04-21	61	-61	9.46	34.0541	95.13	2.29399
Plumes_and_Blooms	pb210	4	2009	4	21	2009-04-21	62	-62	9.4546	34.0554	95.18	2.27177
Plumes_and_Blooms	pb210	4	2009	4	21	2009-04-21	63	-63	9.4502	34.0561	95.26	2.25008
Plumes_and_Blooms	pb210	4	2009	4	21	2009-04-21	64	-64	9.4424	34.0574	95.31	2.22871
Plumes_and_Blooms	pb210	4	2009	4	21	2009-04-21	65	-65	9.4428	34.0565	95.37	2.19666
Plumes_and_Blooms	pb210	4	2009	4	21	2009-04-21	66	-66	9.4421	34.0571	95.43	2.15143
Plumes_and_Blooms	pb210	4	2009	4	21	2009-04-21	67	-67	9.4362	34.0591	95.58	2.1072
Plumes_and_Blooms	pb210	4	2009	4	21	2009-04-21	68	-68	9.4234	34.063	96.02	2.0657
Plumes_and_Blooms	pb210	4	2009	4	21	2009-04-21	69	-69	9.4166	34.0638	96.2	2.01333
Plumes_and_Blooms	pb210	4	2009	4	21	2009-04-21	70	-70	9.3902	34.072	96.35	1.9505
Plumes_and_Blooms	pb210	4	2009	4	21	2009-04-21	71	-71	9.361	34.0784	96.63	1.90685
Plumes_and_Blooms	pb210	4	2009	4	21	2009-04-21	72	-72	9.3481	34.0814	96.9	1.87538
Plumes_and_Blooms	pb210	4	2009	4	21	2009-04-21	73	-73	9.3407	34.0825	96.95	1.84331
Plumes_and_Blooms	pb210	4	2009	4	21	2009-04-21	74	-74	9.3284	34.0859	97	1.80826
Plumes_and_Blooms	pb210	4	2009	4	21	2009-04-21	75	-75	9.3161	34.0886	97.04	1.78022
Plumes_and_Blooms	pb210	4	2009	4	21	2009-04-21	76	-76	9.3139	34.0882	97.09	1.75235
Plumes_and_Blooms	pb210	4	2009	4	21	2009-04-21	77	-77	9.2993	34.0926	97.12	1.72643
Plumes_and_Blooms	pb210	4	2009	4	21	2009-04-21	78	-78	9.2846	34.0959	97.12	1.70485
Plumes_and_Blooms	pb210	4	2009	4	21	2009-04-21	79	-79	9.2745	34.0984	97.15	1.68814
Plumes_and_Blooms	pb210	4	2009	4	21	2009-04-21	80	-80	9.2644	34.1015	97.17	1.67443
Plumes_and_Blooms	pb210	4	2009	4	21	2009-04-21	81	-81	9.2539	34.1039	97.19	1.66168
Plumes_and_Blooms	pb210	4	2009	4	21	2009-04-21	82	-82	9.2482	34.1047	97.21	1.64851
Plumes_and_Blooms	pb210	4	2009	4	21	2009-04-21	83	-83	9.2455	34.1049	97.22	1.63308
Plumes_and_Blooms	pb210	4	2009	4	21	2009-04-21	84	-84	9.2399	34.1059	97.2	1.62051
Plumes_and_Blooms	pb210	4	2009	4	21	2009-04-21	85	-85	9.2333	34.1085	97.12	1.60983
Plumes_and_Blooms	pb210	4	2009	4	21	2009-04-21	86	-86	9.2241	34.1113	97.15	1.59842
Plumes_and_Blooms	pb210	4	2009	4	21	2009-04-21	87	-87	9.2072	34.115	97.2	1.58516
Plumes_and_Blooms	pb210	4	2009	4	21	2009-04-21	88	-88	9.1978	34.1161	97.19	1.57394
Plumes_and_Blooms	pb210	4	2009	4	21	2009-04-21	89	-89	9.1926	34.118	97.13	1.56269
Plumes_and_Blooms	pb210	4	2009	4	21	2009-04-21	90	-90	9.1884	34.1194	97.13	1.55134
Plumes_and_Blooms	pb210	4	2009	4	21	2009-04-21	91	-91	9.1828	34.1212	97.17	1.53787
Plumes_and_Blooms	pb210	4	2009	4	21	2009-04-21	92	-92	9.1655	34.125	97.17	1.52646
Plumes_and_Blooms	pb210	4	2009	4	21	2009-04-21	93	-93	9.1537	34.1255	97.22	1.51458
Plumes_and_Blooms	pb210	4	2009	4	21	2009-04-21	94	-94	9.145	34.1257	97.23	1.50497
Plumes_and_Blooms	pb210	4	2009	4	21	2009-04-21	95	-95	9.1411	34.1253	97.19	1.49085
Plumes_and_Blooms	pb210	4	2009	4	21	2009-04-21	96	-96	9.1306	34.1269	97.28	1.47939
Plumes_and_Blooms	pb210	4	2009	4	21	2009-04-21	97	-97	9.1111	34.1281	97.34	1.47
Plumes_and_Blooms	pb210	4	2009	4	21	2009-04-21	98	-98	9.1013	34.1268	97.34	1.46012
Plumes_and_Blooms	pb210	4	2009	4	21	2009-04-21	99	-99	9.0958	34.1264	97.38	1.44904
Plumes_and_Blooms	pb210	4	2009	4	21	2009-04-21	100	-100	9.0878	34.127	97.4	1.43378
Plumes_and_Blooms	pb210	4	2009	4	21	2009-04-21	101	-101	9.0783	34.1276	97.46	1.42259
Plumes_and_Blooms	pb210	4	2009	4	21	2009-04-21	102	-102	9.0597	34.13	97.47	1.41141
Plumes_and_Blooms	pb210	4	2009	4	21	2009-04-21	103	-103	9.046	34.1302	97.52	1.40646
Plumes_and_Blooms	pb210	4	2009	4	21	2009-04-21	104	-104	9.0417	34.1301	97.53	1.4
Plumes_and_Blooms	pb210	4	2009	4	21	2009-04-21	105	-105	9.0371	34.1317	97.53	1.39715
Plumes_and_Blooms	pb210	4	2009	4	21	2009-04-21	106	-106	9.0323	34.1339	97.51	1.38931
Plumes_and_Blooms	pb210	4	2009	4	21	2009-04-21	107	-107	9.0299	34.1351	97.53	1.37782
Plumes_and_Blooms	pb210	4	2009	4	21	2009-04-21	108	-108	9.028	34.136	97.55	1.36983
Plumes_and_Blooms	pb210	4	2009	4	21	2009-04-21	109	-109	9.0257	34.137	97.54	1.35885
Plumes_and_Blooms	pb210	4	2009	4	21	2009-04-21	110	-110	9.0127	34.1399	97.53	1.3479
Plumes_and_Blooms	pb210	4	2009	4	21	2009-04-21	111	-111	8.9906	34.1418	97.45	1.34047
Plumes_and_Blooms	pb210	4	2009	4	21	2009-04-21	112	-112	8.982	34.1404	97.42	1.33443
Plumes_and_Blooms	pb210	4	2009	4	21	2009-04-21	113	-113	8.98	34.14	97.4	1.32992
Plumes_and_Blooms	pb210	4	2009	4	21	2009-04-21	114	-114	8.979	34.1398	97.38	1.32039
Plumes_and_Blooms	pb210	4	2009	4	21	2009-04-21	115	-115	8.9752	34.1398	97.36	1.31384
Plumes_and_Blooms	pb210	4	2009	4	21	2009-04-21	116	-116	8.9704	34.1401	97.3	1.30862
Plumes_and_Blooms	pb210	4	2009	4	21	2009-04-21	117	-117	8.9635	34.1401	97.19	1.303
Plumes_and_Blooms	pb210	4	2009	4	21	2009-04-21	118	-118	8.9534	34.1399	97.16	1.29398
Plumes_and_Blooms	pb210	4	2009	4	21	2009-04-21	119	-119	8.9445	34.1407	97.08	1.28328
Plumes_and_Blooms	pb210	4	2009	4	21	2009-04-21	120	-120	8.9288	34.1414	97.03	1.27317
Plumes_and_Blooms	pb210	4	2009	4	21	2009-04-21	121	-121	8.9073	34.1441	97	1.26449
Plumes_and_Blooms	pb210	4	2009	4	21	2009-04-21	122	-122	8.899	34.1434	97.01	1.25488
Plumes_and_Blooms	pb210	4	2009	4	21	2009-04-21	123	-123	8.8913	34.1445	97.08	1.2467
Plumes_and_Blooms	pb210	4	2009	4	21	2009-04-21	124	-124	8.885	34.145	97.07	1.23946
Plumes_and_Blooms	pb210	4	2009	4	21	2009-04-21	125	-125	8.8819	34.1446	97.03	1.23398
Plumes_and_Blooms	pb210	4	2009	4	21	2009-04-21	126	-126	8.8789	34.1448	96.99	1.23038
Plumes_and_Blooms	pb210	4	2009	4	21	2009-04-21	127	-127	8.8756	34.1447	97.01	1.22462
Plumes_and_Blooms	pb210	4	2009	4	21	2009-04-21	128	-128	8.8749	34.1446	96.95	1.2191
Plumes_and_Blooms	pb210	4	2009	4	21	2009-04-21	129	-129	8.8726	34.1449	96.9	1.21201
Plumes_and_Blooms	pb210	4	2009	4	21	2009-04-21	130	-130	8.8707	34.1447	96.89	1.20244
Plumes_and_Blooms	pb210	4	2009	4	21	2009-04-21	131	-131	8.8581	34.1477	96.86	1.19498
Plumes_and_Blooms	pb210	4	2009	4	21	2009-04-21	132	-132	8.8486	34.1481	96.82	1.18893
Plumes_and_Blooms	pb210	4	2009	4	21	2009-04-21	133	-133	8.8453	34.1482	96.79	1.18574
Plumes_and_Blooms	pb210	4	2009	4	21	2009-04-21	134	-134	8.8436	34.1484	96.75	1.17687
Plumes_and_Blooms	pb210	4	2009	4	21	2009-04-21	135	-135	8.8382	34.1497	96.71	1.16943
Plumes_and_Blooms	pb210	4	2009	4	21	2009-04-21	136	-136	8.8327	34.1504	96.75	1.16394
Plumes_and_Blooms	pb210	4	2009	4	21	2009-04-21	137	-137	8.8285	34.1509	96.78	1.15795
Plumes_and_Blooms	pb210	4	2009	4	21	2009-04-21	138	-138	8.8236	34.1512	96.78	1.1525
Plumes_and_Blooms	pb210	4	2009	4	21	2009-04-21	139	-139	8.8209	34.1516	96.76	1.14762
Plumes_and_Blooms	pb210	4	2009	4	21	2009-04-21	140	-140	8.8168	34.1521	96.79	1.14236
Plumes_and_Blooms	pb210	4	2009	4	21	2009-04-21	141	-141	8.8119	34.1526	96.79	1.13655
Plumes_and_Blooms	pb210	4	2009	4	21	2009-04-21	142	-142	8.8056	34.1534	96.81	1.13072
Plumes_and_Blooms	pb210	4	2009	4	21	2009-04-21	143	-143	8.7972	34.1545	96.84	1.12441
Plumes_and_Blooms	pb210	4	2009	4	21	2009-04-21	144	-144	8.7944	34.1542	96.88	1.12146
Plumes_and_Blooms	pb210	4	2009	4	21	2009-04-21	145	-145	8.7893	34.1556	96.86	1.11834
Plumes_and_Blooms	pb210	4	2009	4	21	2009-04-21	146	-146	8.7881	34.1559	96.87	1.11454
Plumes_and_Blooms	pb210	4	2009	4	21	2009-04-21	147	-147	8.7874	34.1558	96.86	1.11247
Plumes_and_Blooms	pb210	4	2009	4	21	2009-04-21	148	-148	8.7868	34.1557	94.21	1.10774
Plumes_and_Blooms	pb210	4	2009	4	21	2009-04-21	149	-149	8.7858	34.1557	96.44	1.10378
Plumes_and_Blooms	pb210	4	2009	4	21	2009-04-21	150	-150	8.7822	34.156	96.94	1.10064
Plumes_and_Blooms	pb210	4	2009	4	21	2009-04-21	151	-151	8.7817	34.1555	96.95	1.094
Plumes_and_Blooms	pb210	4	2009	4	21	2009-04-21	152	-152	8.7803	34.1557	96.96	1.08751
Plumes_and_Blooms	pb210	4	2009	4	21	2009-04-21	153	-153	8.7785	34.156	97	1.08633
Plumes_and_Blooms	pb210	4	2009	4	21	2009-04-21	154	-154	8.7778	34.1562	96.97	1.08333
Plumes_and_Blooms	pb210	4	2009	4	21	2009-04-21	155	-155	8.7761	34.1563	97.01	1.08128
Plumes_and_Blooms	pb210	4	2009	4	21	2009-04-21	156	-156	8.7709	34.1568	97.09	1.07958
Plumes_and_Blooms	pb210	4	2009	4	21	2009-04-21	157	-157	8.7646	34.157	97.11	1.0772
Plumes_and_Blooms	pb210	4	2009	4	21	2009-04-21	158	-158	8.7549	34.1576	97.18	1.07521
Plumes_and_Blooms	pb210	4	2009	4	21	2009-04-21	159	-159	8.753	34.1575	97.18	1.07218
Plumes_and_Blooms	pb210	4	2009	4	21	2009-04-21	160	-160	8.7512	34.1574	97.17	1.07133
Plumes_and_Blooms	pb210	4	2009	4	21	2009-04-21	161	-161	8.75	34.1578	97.13	1.06803
Plumes_and_Blooms	pb210	4	2009	4	21	2009-04-21	162	-162	8.7497	34.1578	97.14	1.06233
Plumes_and_Blooms	pb210	4	2009	4	21	2009-04-21	163	-163	8.7498	34.1576	97.14	1.05887
Plumes_and_Blooms	pb210	4	2009	4	21	2009-04-21	164	-164	8.7467	34.1585	97.13	1.05547
Plumes_and_Blooms	pb210	4	2009	4	21	2009-04-21	165	-165	8.7386	34.1596	97.14	1.05222
Plumes_and_Blooms	pb210	4	2009	4	21	2009-04-21	166	-166	8.7353	34.1597	97.16	1.04897
Plumes_and_Blooms	pb210	4	2009	4	21	2009-04-21	167	-167	8.7346	34.1596	97.13	1.04917
Plumes_and_Blooms	pb210	4	2009	4	21	2009-04-21	168	-168	8.7357	34.1592	97.1	1.0461
Plumes_and_Blooms	pb210	4	2009	4	21	2009-04-21	169	-169	8.7341	34.1596	97.18	1.04443
Plumes_and_Blooms	pb210	4	2009	4	21	2009-04-21	170	-170	8.7307	34.1598	97.18	1.04188
Plumes_and_Blooms	pb210	4	2009	4	21	2009-04-21	171	-171	8.73	34.1599	97.18	1.04009
Plumes_and_Blooms	pb210	4	2009	4	21	2009-04-21	172	-172	8.7301	34.1597	97.18	1.03793
Plumes_and_Blooms	pb210	4	2009	4	21	2009-04-21	173	-173	8.7296	34.1597	97.19	1.03655
Plumes_and_Blooms	pb210	4	2009	4	21	2009-04-21	174	-174	8.7284	34.16	97.18	1.03503
Plumes_and_Blooms	pb210	4	2009	4	21	2009-04-21	175	-175	8.7249	34.1608	97.23	1.03743
Plumes_and_Blooms	pb210	4	2009	4	21	2009-04-21	176	-176	8.7219	34.1605	97.21	1.03522
Plumes_and_Blooms	pb210	4	2009	4	21	2009-04-21	177	-177	8.7215	34.1603	97.15	1.03364
Plumes_and_Blooms	pb210	4	2009	4	21	2009-04-21	178	-178	8.7178	34.1624	97.05	1.02905
Plumes_and_Blooms	pb210	4	2009	4	21	2009-04-21	179	-179	8.7068	34.1647	97.01	1.0278
Plumes_and_Blooms	pb210	4	2009	4	21	2009-04-21	180	-180	8.6988	34.1646	97.04	1.02797
Plumes_and_Blooms	pb210	4	2009	4	21	2009-04-21	181	-181	8.695	34.1642	97.07	1.0275
Plumes_and_Blooms	pb210	4	2009	4	21	2009-04-21	182	-182	8.6837	34.1659	96.95	1.02836
Plumes_and_Blooms	pb210	4	2009	4	21	2009-04-21	183	-183	8.6766	34.1661	97.04	1.02896
Plumes_and_Blooms	pb210	4	2009	4	21	2009-04-21	184	-184	8.6738	34.1667	96.99	1.0304
Plumes_and_Blooms	pb210	4	2009	4	21	2009-04-21	185	-185	8.6718	34.1669	96.98	1.03252
Plumes_and_Blooms	pb210	4	2009	4	21	2009-04-21	186	-186	8.6691	34.1675	96.95	1.03044
Plumes_and_Blooms	pb210	4	2009	4	21	2009-04-21	187	-187	8.6667	34.1673	96.96	1.03097
Plumes_and_Blooms	pb210	4	2009	4	21	2009-04-21	188	-188	8.6661	34.1671	96.94	1.0329
Plumes_and_Blooms	pb210	4	2009	4	21	2009-04-21	189	-189	8.6619	34.1677	96.95	1.03203
Plumes_and_Blooms	pb210	4	2009	4	21	2009-04-21	190	-190	8.6563	34.1677	96.93	1.02435
Plumes_and_Blooms	pb210	4	2009	4	21	2009-04-21	191	-191	8.6541	34.1675	96.95	1.0195
Plumes_and_Blooms	pb210	4	2009	4	21	2009-04-21	192	-192	8.6478	34.1677	96.96	1.0183
Plumes_and_Blooms	pb210	4	2009	4	21	2009-04-21	193	-193	8.6399	34.1684	97.01	1.01833
Plumes_and_Blooms	pb210	4	2009	4	21	2009-04-21	194	-194	8.6342	34.1685	97.03	1.01594
Plumes_and_Blooms	pb210	4	2009	4	21	2009-04-21	195	-195	8.6317	34.1683	97.01	1.01274
Plumes_and_Blooms	pb210	4	2009	4	21	2009-04-21	196	-196	8.6321	34.1677	97.08	1.00799
Plumes_and_Blooms	pb210	4	2009	4	21	2009-04-21	197	-197	8.6206	34.1687	97.09	1.0004
Plumes_and_Blooms	pb210	4	2009	4	21	2009-04-21	198	-198	8.5971	34.171	97.13	0.99401
Plumes_and_Blooms	pb210	4	2009	4	21	2009-04-21	199	-199	8.5896	34.1697	97.18	0.99081
Plumes_and_Blooms	pb210	4	2009	4	21	2009-04-21	200	-200	8.5775	34.1706	97.23	0.98912
Plumes_and_Blooms	pb211	4	2009	5	27	2009-05-27	1	-1	13.5858	33.6339	90.66	4.59647
Plumes_and_Blooms	pb211	4	2009	5	27	2009-05-27	2	-2	13.5586	33.6403	90.53	4.64791
Plumes_and_Blooms	pb211	4	2009	5	27	2009-05-27	3	-3	13.5083	33.6525	90.33	4.64646
Plumes_and_Blooms	pb211	4	2009	5	27	2009-05-27	4	-4	13.3909	33.6865	90.37	4.63648
Plumes_and_Blooms	pb211	4	2009	5	27	2009-05-27	5	-5	13.2612	33.6803	90.47	4.62077
Plumes_and_Blooms	pb211	4	2009	5	27	2009-05-27	6	-6	13.2048	33.6791	90.44	4.58898
Plumes_and_Blooms	pb211	4	2009	5	27	2009-05-27	7	-7	13.1115	33.6906	90.52	4.56399
Plumes_and_Blooms	pb211	4	2009	5	27	2009-05-27	8	-8	13.0456	33.6931	90.65	4.5504
Plumes_and_Blooms	pb211	4	2009	5	27	2009-05-27	9	-9	12.9903	33.6941	90.78	4.54385
Plumes_and_Blooms	pb211	4	2009	5	27	2009-05-27	10	-10	12.9626	33.6932	91.02	4.54708
Plumes_and_Blooms	pb211	4	2009	5	27	2009-05-27	11	-11	12.9341	33.6981	91	4.55068
Plumes_and_Blooms	pb211	4	2009	5	27	2009-05-27	12	-12	12.9098	33.6956	91.04	4.55882
Plumes_and_Blooms	pb211	4	2009	5	27	2009-05-27	13	-13	12.8908	33.7001	91.12	4.55989
Plumes_and_Blooms	pb211	4	2009	5	27	2009-05-27	14	-14	12.8538	33.7007	91.16	4.56507
Plumes_and_Blooms	pb211	4	2009	5	27	2009-05-27	15	-15	12.8105	33.7084	91.27	4.57177
Plumes_and_Blooms	pb211	4	2009	5	27	2009-05-27	16	-16	12.7513	33.7109	91.37	4.56407
Plumes_and_Blooms	pb211	4	2009	5	27	2009-05-27	17	-17	12.7324	33.7103	91.68	4.5189
Plumes_and_Blooms	pb211	4	2009	5	27	2009-05-27	18	-18	12.6717	33.72	92.02	4.4776
Plumes_and_Blooms	pb211	4	2009	5	27	2009-05-27	19	-19	12.5652	33.7398	91.99	4.45709
Plumes_and_Blooms	pb211	4	2009	5	27	2009-05-27	20	-20	12.4676	33.7439	91.91	4.4562
Plumes_and_Blooms	pb211	4	2009	5	27	2009-05-27	21	-21	12.4293	33.7497	91.45	4.49419
Plumes_and_Blooms	pb211	4	2009	5	27	2009-05-27	22	-22	12.3831	33.7629	91.07	4.57112
Plumes_and_Blooms	pb211	4	2009	5	27	2009-05-27	23	-23	12.3779	33.7714	90.77	4.61926
Plumes_and_Blooms	pb211	4	2009	5	27	2009-05-27	24	-24	12.3839	33.7767	90.03	4.648
Plumes_and_Blooms	pb211	4	2009	5	27	2009-05-27	25	-25	12.3943	33.7825	89.67	4.66439
Plumes_and_Blooms	pb211	4	2009	5	27	2009-05-27	26	-26	12.3998	33.7876	89.13	4.65181
Plumes_and_Blooms	pb211	4	2009	5	27	2009-05-27	27	-27	12.4022	33.8059	89.25	4.63307
Plumes_and_Blooms	pb211	4	2009	5	27	2009-05-27	28	-28	12.3798	33.813	89.22	4.63005
Plumes_and_Blooms	pb211	4	2009	5	27	2009-05-27	29	-29	12.3475	33.8147	89.46	4.63001
Plumes_and_Blooms	pb211	4	2009	5	27	2009-05-27	30	-30	12.3244	33.8165	89.63	4.62912
Plumes_and_Blooms	pb211	4	2009	5	27	2009-05-27	31	-31	12.3236	33.8153	89.75	4.6336
Plumes_and_Blooms	pb211	4	2009	5	27	2009-05-27	32	-32	12.3108	33.8188	89.78	4.64186
Plumes_and_Blooms	pb211	4	2009	5	27	2009-05-27	33	-33	12.3046	33.8203	89.95	4.64953
Plumes_and_Blooms	pb211	4	2009	5	27	2009-05-27	34	-34	12.2949	33.8196	90.15	4.65574
Plumes_and_Blooms	pb211	4	2009	5	27	2009-05-27	35	-35	12.2875	33.8196	90.34	4.66491
Plumes_and_Blooms	pb211	4	2009	5	27	2009-05-27	36	-36	12.275	33.819	90.4	4.67965
Plumes_and_Blooms	pb211	4	2009	5	27	2009-05-27	37	-37	12.2649	33.8191	90.47	4.68804
Plumes_and_Blooms	pb211	4	2009	5	27	2009-05-27	38	-38	12.2349	33.8215	91.01	4.69343
Plumes_and_Blooms	pb211	4	2009	5	27	2009-05-27	39	-39	12.1849	33.8195	91.41	4.69022
Plumes_and_Blooms	pb211	4	2009	5	27	2009-05-27	40	-40	12.1289	33.8232	91.21	4.67723
Plumes_and_Blooms	pb211	4	2009	5	27	2009-05-27	41	-41	12.1205	33.8229	91.31	4.66377
Plumes_and_Blooms	pb211	4	2009	5	27	2009-05-27	42	-42	12.0778	33.829	91.16	4.6517
Plumes_and_Blooms	pb211	4	2009	5	27	2009-05-27	43	-43	12.0511	33.8313	91.21	4.63015
Plumes_and_Blooms	pb211	4	2009	5	27	2009-05-27	44	-44	12.0321	33.8404	92.2	4.59053
Plumes_and_Blooms	pb211	4	2009	5	27	2009-05-27	45	-45	11.9942	33.8552	92.29	4.51217
Plumes_and_Blooms	pb211	4	2009	5	27	2009-05-27	46	-46	11.9246	33.8673	92.28	4.42256
Plumes_and_Blooms	pb211	4	2009	5	27	2009-05-27	47	-47	11.8323	33.8657	92.14	4.32772
Plumes_and_Blooms	pb211	4	2009	5	27	2009-05-27	48	-48	11.7679	33.8679	92.83	4.2095
Plumes_and_Blooms	pb211	4	2009	5	27	2009-05-27	49	-49	11.6946	33.8683	93.45	4.03849
Plumes_and_Blooms	pb211	4	2009	5	27	2009-05-27	50	-50	11.5624	33.8873	94.11	3.85809
Plumes_and_Blooms	pb211	4	2009	5	27	2009-05-27	51	-51	11.4099	33.877	94.9	3.75083
Plumes_and_Blooms	pb211	4	2009	5	27	2009-05-27	52	-52	11.3227	33.859	95.26	3.68025
Plumes_and_Blooms	pb211	4	2009	5	27	2009-05-27	53	-53	11.2416	33.8542	95.64	3.62778
Plumes_and_Blooms	pb211	4	2009	5	27	2009-05-27	54	-54	11.1692	33.844	95.87	3.59264
Plumes_and_Blooms	pb211	4	2009	5	27	2009-05-27	55	-55	11.1234	33.8384	96.17	3.56143
Plumes_and_Blooms	pb211	4	2009	5	27	2009-05-27	56	-56	11.0672	33.8415	96.31	3.53678
Plumes_and_Blooms	pb211	4	2009	5	27	2009-05-27	57	-57	11.0358	33.8391	96.37	3.50698
Plumes_and_Blooms	pb211	4	2009	5	27	2009-05-27	58	-58	11.0318	33.8359	96.46	3.4742
Plumes_and_Blooms	pb211	4	2009	5	27	2009-05-27	59	-59	11.018	33.8396	96.47	3.43196
Plumes_and_Blooms	pb211	4	2009	5	27	2009-05-27	60	-60	10.9354	33.854	96.26	3.39353
Plumes_and_Blooms	pb211	4	2009	5	27	2009-05-27	61	-61	10.8843	33.8604	96.31	3.36929
Plumes_and_Blooms	pb211	4	2009	5	27	2009-05-27	62	-62	10.7733	33.8893	96.29	3.35265
Plumes_and_Blooms	pb211	4	2009	5	27	2009-05-27	63	-63	10.7031	33.9022	96.36	3.33885
Plumes_and_Blooms	pb211	4	2009	5	27	2009-05-27	64	-64	10.6233	33.9236	96.39	3.32308
Plumes_and_Blooms	pb211	4	2009	5	27	2009-05-27	65	-65	10.5988	33.9241	96.41	3.30819
Plumes_and_Blooms	pb211	4	2009	5	27	2009-05-27	66	-66	10.5957	33.9229	96.38	3.27706
Plumes_and_Blooms	pb211	4	2009	5	27	2009-05-27	67	-67	10.5759	33.9291	96.41	3.22976
Plumes_and_Blooms	pb211	4	2009	5	27	2009-05-27	68	-68	10.5426	33.937	96.34	3.18067
Plumes_and_Blooms	pb211	4	2009	5	27	2009-05-27	69	-69	10.4716	33.9546	96.25	3.13348
Plumes_and_Blooms	pb211	4	2009	5	27	2009-05-27	70	-70	10.4309	33.9535	96.18	3.08342
Plumes_and_Blooms	pb211	4	2009	5	27	2009-05-27	71	-71	10.3351	33.9762	96.44	3.02709
Plumes_and_Blooms	pb211	4	2009	5	27	2009-05-27	72	-72	10.2469	33.9831	96.62	2.9674
Plumes_and_Blooms	pb211	4	2009	5	27	2009-05-27	73	-73	10.1417	33.9948	96.55	2.90653
Plumes_and_Blooms	pb211	4	2009	5	27	2009-05-27	74	-74	10.078	33.9992	96.63	2.85764
Plumes_and_Blooms	pb211	4	2009	5	27	2009-05-27	75	-75	10.0539	34.001	96.62	2.82423
Plumes_and_Blooms	pb211	4	2009	5	27	2009-05-27	76	-76	10.0407	34.0015	96.62	2.79527
Plumes_and_Blooms	pb211	4	2009	5	27	2009-05-27	77	-77	10.0257	34.001	96.58	2.76544
Plumes_and_Blooms	pb211	4	2009	5	27	2009-05-27	78	-78	10.0201	34.0011	96.56	2.73365
Plumes_and_Blooms	pb211	4	2009	5	27	2009-05-27	79	-79	10.0052	34.0047	96.62	2.70323
Plumes_and_Blooms	pb211	4	2009	5	27	2009-05-27	80	-80	9.9874	34.0063	96.47	2.67881
Plumes_and_Blooms	pb211	4	2009	5	27	2009-05-27	81	-81	9.9676	34.0075	96.57	2.65782
Plumes_and_Blooms	pb211	4	2009	5	27	2009-05-27	82	-82	9.9597	34.0067	96.63	2.6375
Plumes_and_Blooms	pb211	4	2009	5	27	2009-05-27	83	-83	9.9593	34.0056	96.6	2.61422
Plumes_and_Blooms	pb211	4	2009	5	27	2009-05-27	84	-84	9.948	34.0067	96.64	2.58979
Plumes_and_Blooms	pb211	4	2009	5	27	2009-05-27	85	-85	9.9382	34.0081	96.65	2.57002
Plumes_and_Blooms	pb211	4	2009	5	27	2009-05-27	86	-86	9.9259	34.0088	96.6	2.55437
Plumes_and_Blooms	pb211	4	2009	5	27	2009-05-27	87	-87	9.9185	34.0096	96.55	2.54184
Plumes_and_Blooms	pb211	4	2009	5	27	2009-05-27	88	-88	9.9151	34.0092	96.62	2.53064
Plumes_and_Blooms	pb211	4	2009	5	27	2009-05-27	89	-89	9.9151	34.0088	96.63	2.51943
Plumes_and_Blooms	pb211	4	2009	5	27	2009-05-27	90	-90	9.9123	34.0094	96.6	2.50926
Plumes_and_Blooms	pb211	4	2009	5	27	2009-05-27	91	-91	9.9091	34.0094	96.61	2.49888
Plumes_and_Blooms	pb211	4	2009	5	27	2009-05-27	92	-92	9.9072	34.0098	96.6	2.49029
Plumes_and_Blooms	pb211	4	2009	5	27	2009-05-27	93	-93	9.9048	34.0101	96.66	2.48074
Plumes_and_Blooms	pb211	4	2009	5	27	2009-05-27	94	-94	9.9015	34.0103	96.68	2.47102
Plumes_and_Blooms	pb211	4	2009	5	27	2009-05-27	95	-95	9.8976	34.0106	96.66	2.45662
Plumes_and_Blooms	pb211	4	2009	5	27	2009-05-27	96	-96	9.8963	34.01	96.67	2.43271
Plumes_and_Blooms	pb211	4	2009	5	27	2009-05-27	97	-97	9.891	34.0113	96.68	2.40015
Plumes_and_Blooms	pb211	4	2009	5	27	2009-05-27	98	-98	9.8632	34.0171	96.68	2.36656
Plumes_and_Blooms	pb211	4	2009	5	27	2009-05-27	99	-99	9.829	34.0211	96.66	2.33627
Plumes_and_Blooms	pb211	4	2009	5	27	2009-05-27	100	-100	9.8058	34.0243	96.57	2.31034
Plumes_and_Blooms	pb211	4	2009	5	27	2009-05-27	101	-101	9.7778	34.0265	96.59	2.28778
Plumes_and_Blooms	pb211	4	2009	5	27	2009-05-27	102	-102	9.7625	34.0268	96.59	2.26829
Plumes_and_Blooms	pb211	4	2009	5	27	2009-05-27	103	-103	9.7515	34.0275	96.65	2.24749
Plumes_and_Blooms	pb211	4	2009	5	27	2009-05-27	104	-104	9.7376	34.0303	96.74	2.2249
Plumes_and_Blooms	pb211	4	2009	5	27	2009-05-27	105	-105	9.7266	34.032	96.64	2.20251
Plumes_and_Blooms	pb211	4	2009	5	27	2009-05-27	106	-106	9.7062	34.036	96.71	2.18326
Plumes_and_Blooms	pb211	4	2009	5	27	2009-05-27	107	-107	9.686	34.0385	96.7	2.16804
Plumes_and_Blooms	pb211	4	2009	5	27	2009-05-27	108	-108	9.6771	34.0386	96.68	2.15365
Plumes_and_Blooms	pb211	4	2009	5	27	2009-05-27	109	-109	9.6651	34.0403	96.62	2.13908
Plumes_and_Blooms	pb211	4	2009	5	27	2009-05-27	110	-110	9.6606	34.0401	96.72	2.12658
Plumes_and_Blooms	pb211	4	2009	5	27	2009-05-27	111	-111	9.6567	34.0405	96.72	2.11385
Plumes_and_Blooms	pb211	4	2009	5	27	2009-05-27	112	-112	9.6521	34.0412	96.68	2.09867
Plumes_and_Blooms	pb211	4	2009	5	27	2009-05-27	113	-113	9.6401	34.044	96.73	2.0838
Plumes_and_Blooms	pb211	4	2009	5	27	2009-05-27	114	-114	9.6279	34.0444	96.77	2.06776
Plumes_and_Blooms	pb211	4	2009	5	27	2009-05-27	115	-115	9.626	34.0445	96.68	2.04708
Plumes_and_Blooms	pb211	4	2009	5	27	2009-05-27	116	-116	9.6025	34.0494	96.7	2.02716
Plumes_and_Blooms	pb211	4	2009	5	27	2009-05-27	117	-117	9.5875	34.0512	96.7	2.01219
Plumes_and_Blooms	pb211	4	2009	5	27	2009-05-27	118	-118	9.5771	34.0524	96.69	1.99839
Plumes_and_Blooms	pb211	4	2009	5	27	2009-05-27	119	-119	9.5714	34.052	96.71	1.98207
Plumes_and_Blooms	pb211	4	2009	5	27	2009-05-27	120	-120	9.5634	34.0533	96.72	1.9608
Plumes_and_Blooms	pb211	4	2009	5	27	2009-05-27	121	-121	9.5482	34.0553	96.7	1.93677
Plumes_and_Blooms	pb211	4	2009	5	27	2009-05-27	122	-122	9.53	34.0589	96.67	1.91214
Plumes_and_Blooms	pb211	4	2009	5	27	2009-05-27	123	-123	9.5194	34.0603	96.7	1.88307
Plumes_and_Blooms	pb211	4	2009	5	27	2009-05-27	124	-124	9.4978	34.0646	96.67	1.84971
Plumes_and_Blooms	pb211	4	2009	5	27	2009-05-27	125	-125	9.4818	34.0687	96.62	1.81325
Plumes_and_Blooms	pb211	4	2009	5	27	2009-05-27	126	-126	9.4669	34.0711	96.65	1.77103
Plumes_and_Blooms	pb211	4	2009	5	27	2009-05-27	127	-127	9.4483	34.0755	96.63	1.7287
Plumes_and_Blooms	pb211	4	2009	5	27	2009-05-27	128	-128	9.417	34.0833	96.66	1.69708
Plumes_and_Blooms	pb211	4	2009	5	27	2009-05-27	129	-129	9.3726	34.0967	96.8	1.6722
Plumes_and_Blooms	pb211	4	2009	5	27	2009-05-27	130	-130	9.3362	34.1023	96.84	1.64909
Plumes_and_Blooms	pb211	4	2009	5	27	2009-05-27	131	-131	9.3285	34.1014	96.85	1.62145
Plumes_and_Blooms	pb211	4	2009	5	27	2009-05-27	132	-132	9.3191	34.1026	96.88	1.58106
Plumes_and_Blooms	pb211	4	2009	5	27	2009-05-27	133	-133	9.3001	34.1086	96.84	1.54912
Plumes_and_Blooms	pb211	4	2009	5	27	2009-05-27	134	-134	9.2692	34.1176	96.9	1.52413
Plumes_and_Blooms	pb211	4	2009	5	27	2009-05-27	135	-135	9.2573	34.121	96.92	1.50315
Plumes_and_Blooms	pb211	4	2009	5	27	2009-05-27	136	-136	9.2498	34.1245	96.93	1.48392
Plumes_and_Blooms	pb211	4	2009	5	27	2009-05-27	137	-137	9.2301	34.1327	96.95	1.46725
Plumes_and_Blooms	pb211	4	2009	5	27	2009-05-27	138	-138	9.2131	34.1347	96.99	1.45056
Plumes_and_Blooms	pb211	4	2009	5	27	2009-05-27	139	-139	9.208	34.1351	96.92	1.42876
Plumes_and_Blooms	pb211	4	2009	5	27	2009-05-27	140	-140	9.1811	34.1415	97.03	1.40084
Plumes_and_Blooms	pb211	4	2009	5	27	2009-05-27	141	-141	9.1607	34.1449	97.04	1.38229
Plumes_and_Blooms	pb211	4	2009	5	27	2009-05-27	142	-142	9.1497	34.1466	97.05	1.36637
Plumes_and_Blooms	pb211	4	2009	5	27	2009-05-27	143	-143	9.1369	34.1509	96.99	1.34994
Plumes_and_Blooms	pb211	4	2009	5	27	2009-05-27	144	-144	9.1211	34.1584	96.94	1.33144
Plumes_and_Blooms	pb211	4	2009	5	27	2009-05-27	145	-145	9.0923	34.1673	97.03	1.31514
Plumes_and_Blooms	pb211	4	2009	5	27	2009-05-27	146	-146	9.0759	34.1704	96.98	1.30061
Plumes_and_Blooms	pb211	4	2009	5	27	2009-05-27	147	-147	9.0649	34.1718	96.94	1.28495
Plumes_and_Blooms	pb211	4	2009	5	27	2009-05-27	148	-148	9.0547	34.1753	96.86	1.26812
Plumes_and_Blooms	pb211	4	2009	5	27	2009-05-27	149	-149	9.037	34.181	96.85	1.25554
Plumes_and_Blooms	pb211	4	2009	5	27	2009-05-27	150	-150	9.018	34.1873	96.79	1.24525
Plumes_and_Blooms	pb211	4	2009	5	27	2009-05-27	151	-151	9.013	34.1878	96.89	1.23538
Plumes_and_Blooms	pb211	4	2009	5	27	2009-05-27	152	-152	9.0029	34.1904	96.87	1.22554
Plumes_and_Blooms	pb211	4	2009	5	27	2009-05-27	153	-153	8.9938	34.1918	96.84	1.21836
Plumes_and_Blooms	pb211	4	2009	5	27	2009-05-27	154	-154	8.9912	34.1919	96.82	1.21294
Plumes_and_Blooms	pb211	4	2009	5	27	2009-05-27	155	-155	8.9897	34.192	96.86	1.20625
Plumes_and_Blooms	pb211	4	2009	5	27	2009-05-27	156	-156	8.9869	34.1923	96.86	1.19908
Plumes_and_Blooms	pb211	4	2009	5	27	2009-05-27	157	-157	8.9781	34.1938	96.84	1.19221
Plumes_and_Blooms	pb211	4	2009	5	27	2009-05-27	158	-158	8.9622	34.1956	96.81	1.1856
Plumes_and_Blooms	pb211	4	2009	5	27	2009-05-27	159	-159	8.9515	34.1965	96.69	1.17945
Plumes_and_Blooms	pb211	4	2009	5	27	2009-05-27	160	-160	8.9446	34.1981	96.62	1.1734
Plumes_and_Blooms	pb211	4	2009	5	27	2009-05-27	161	-161	8.9377	34.1984	96.68	1.16675
Plumes_and_Blooms	pb211	4	2009	5	27	2009-05-27	162	-162	8.9352	34.1986	96.66	1.16248
Plumes_and_Blooms	pb211	4	2009	5	27	2009-05-27	163	-163	8.9313	34.1995	96.66	1.1573
Plumes_and_Blooms	pb211	4	2009	5	27	2009-05-27	164	-164	8.9242	34.2003	96.67	1.15465
Plumes_and_Blooms	pb211	4	2009	5	27	2009-05-27	165	-165	8.921	34.1998	96.59	1.15311
Plumes_and_Blooms	pb211	4	2009	5	27	2009-05-27	166	-166	8.9204	34.1994	96.64	1.15064
Plumes_and_Blooms	pb211	4	2009	5	27	2009-05-27	167	-167	8.9194	34.1995	96.68	1.14756
Plumes_and_Blooms	pb211	4	2009	5	27	2009-05-27	168	-168	8.9162	34.1995	96.62	1.14589
Plumes_and_Blooms	pb211	4	2009	5	27	2009-05-27	169	-169	8.9143	34.1994	96.63	1.14353
Plumes_and_Blooms	pb211	4	2009	5	27	2009-05-27	170	-170	8.911	34.1996	96.66	1.14239
Plumes_and_Blooms	pb211	4	2009	5	27	2009-05-27	171	-171	8.9095	34.1994	96.61	1.14225
Plumes_and_Blooms	pb211	4	2009	5	27	2009-05-27	172	-172	8.9094	34.1993	96.56	1.14061
Plumes_and_Blooms	pb211	4	2009	5	27	2009-05-27	173	-173	8.9095	34.1993	96.59	1.13983
Plumes_and_Blooms	pb211	4	2009	5	27	2009-05-27	174	-174	8.9085	34.1992	96.67	1.13805
Plumes_and_Blooms	pb211	4	2009	5	27	2009-05-27	175	-175	8.9078	34.1985	96.67	1.13587
Plumes_and_Blooms	pb211	4	2009	5	27	2009-05-27	176	-176	8.9064	34.1987	96.74	1.13263
Plumes_and_Blooms	pb211	4	2009	5	27	2009-05-27	177	-177	8.8905	34.2012	96.68	1.13253
Plumes_and_Blooms	pb211	4	2009	5	27	2009-05-27	178	-178	8.867	34.203	96.82	1.12937
Plumes_and_Blooms	pb211	4	2009	5	27	2009-05-27	179	-179	8.8612	34.2014	96.85	1.12917
Plumes_and_Blooms	pb211	4	2009	5	27	2009-05-27	180	-180	8.8592	34.2014	96.9	1.12607
Plumes_and_Blooms	pb211	4	2009	5	27	2009-05-27	181	-181	8.852	34.2039	96.9	1.12449
Plumes_and_Blooms	pb211	4	2009	5	27	2009-05-27	182	-182	8.8453	34.2065	96.93	1.12149
Plumes_and_Blooms	pb211	4	2009	5	27	2009-05-27	183	-183	8.84	34.2071	96.89	1.11959
Plumes_and_Blooms	pb211	4	2009	5	27	2009-05-27	184	-184	8.8365	34.2075	96.93	1.11681
Plumes_and_Blooms	pb211	4	2009	5	27	2009-05-27	185	-185	8.8253	34.2099	96.84	1.11401
Plumes_and_Blooms	pb211	4	2009	5	27	2009-05-27	186	-186	8.8204	34.2116	96.9	1.11113
Plumes_and_Blooms	pb211	4	2009	5	27	2009-05-27	187	-187	8.8173	34.2123	96.93	1.11006
Plumes_and_Blooms	pb211	4	2009	5	27	2009-05-27	188	-188	8.8169	34.2123	96.87	1.10804
Plumes_and_Blooms	pb211	4	2009	5	27	2009-05-27	189	-189	8.8154	34.2125	96.88	1.10525
Plumes_and_Blooms	pb211	4	2009	5	27	2009-05-27	190	-190	8.8088	34.2143	96.9	1.10132
Plumes_and_Blooms	pb211	4	2009	5	27	2009-05-27	191	-191	8.7972	34.2166	96.92	1.09883
Plumes_and_Blooms	pb211	4	2009	5	27	2009-05-27	192	-192	8.7908	34.2176	96.91	1.09664
Plumes_and_Blooms	pb211	4	2009	5	27	2009-05-27	193	-193	8.7852	34.218	96.9	1.09399
Plumes_and_Blooms	pb211	4	2009	5	27	2009-05-27	194	-194	8.7792	34.2184	96.89	1.09054
Plumes_and_Blooms	pb211	4	2009	5	27	2009-05-27	195	-195	8.775	34.2186	96.82	1.08817
Plumes_and_Blooms	pb211	4	2009	5	27	2009-05-27	196	-196	8.7685	34.2197	96.9	1.08541
Plumes_and_Blooms	pb211	4	2009	5	27	2009-05-27	197	-197	8.7501	34.2213	96.88	1.08182
Plumes_and_Blooms	pb211	4	2009	5	27	2009-05-27	198	-198	8.7466	34.2205	96.86	1.07813
Plumes_and_Blooms	pb211	4	2009	5	27	2009-05-27	199	-199	8.7416	34.2211	96.92	1.07259
Plumes_and_Blooms	pb211	4	2009	5	27	2009-05-27	200	-200	8.738	34.2225	96.96	1.0722
Plumes_and_Blooms	pb212	4	2009	6	26	2009-06-26	1	-1	15.2625	33.6489	78.4	5.05464
Plumes_and_Blooms	pb212	4	2009	6	26	2009-06-26	2	-2	15.2145	33.6645	75.87	5.06247
Plumes_and_Blooms	pb212	4	2009	6	26	2009-06-26	3	-3	15.1865	33.6583	75.61	5.10068
Plumes_and_Blooms	pb212	4	2009	6	26	2009-06-26	4	-4	15.1528	33.6646	75.43	5.12815
Plumes_and_Blooms	pb212	4	2009	6	26	2009-06-26	5	-5	15.1285	33.6617	75.1	5.1255
Plumes_and_Blooms	pb212	4	2009	6	26	2009-06-26	6	-6	15.1205	33.6596	75.58	5.11974
Plumes_and_Blooms	pb212	4	2009	6	26	2009-06-26	7	-7	15.0671	33.6716	76.33	5.11753
Plumes_and_Blooms	pb212	4	2009	6	26	2009-06-26	8	-8	14.7135	33.7042	75.08	5.13058
Plumes_and_Blooms	pb212	4	2009	6	26	2009-06-26	9	-9	14.4729	33.6995	76.27	5.10676
Plumes_and_Blooms	pb212	4	2009	6	26	2009-06-26	10	-10	14.3021	33.6926	77.41	5.04937
Plumes_and_Blooms	pb212	4	2009	6	26	2009-06-26	11	-11	14.2928	33.6688	78.65	4.9304
Plumes_and_Blooms	pb212	4	2009	6	26	2009-06-26	12	-12	13.9617	33.7156	81.8	4.84612
Plumes_and_Blooms	pb212	4	2009	6	26	2009-06-26	13	-13	13.8136	33.6958	83.01	4.84282
Plumes_and_Blooms	pb212	4	2009	6	26	2009-06-26	14	-14	13.7065	33.6781	83.07	4.82319
Plumes_and_Blooms	pb212	4	2009	6	26	2009-06-26	15	-15	13.6836	33.6688	83.04	4.75701
Plumes_and_Blooms	pb212	4	2009	6	26	2009-06-26	16	-16	13.5853	33.6802	83.34	4.63698
Plumes_and_Blooms	pb212	4	2009	6	26	2009-06-26	17	-17	13.4189	33.6968	84.33	4.55564
Plumes_and_Blooms	pb212	4	2009	6	26	2009-06-26	18	-18	13.2171	33.6998	87.44	4.49781
Plumes_and_Blooms	pb212	4	2009	6	26	2009-06-26	19	-19	13.2448	33.6756	88.34	4.43091
Plumes_and_Blooms	pb212	4	2009	6	26	2009-06-26	20	-20	13.1806	33.6975	88.69	4.34007
Plumes_and_Blooms	pb212	4	2009	6	26	2009-06-26	21	-21	13.0995	33.6878	89.47	4.2963
Plumes_and_Blooms	pb212	4	2009	6	26	2009-06-26	22	-22	13.1111	33.6807	89.9	4.23907
Plumes_and_Blooms	pb212	4	2009	6	26	2009-06-26	23	-23	13.0728	33.6879	90.22	4.16396
Plumes_and_Blooms	pb212	4	2009	6	26	2009-06-26	24	-24	13.0347	33.6885	90.83	4.12622
Plumes_and_Blooms	pb212	4	2009	6	26	2009-06-26	25	-25	13.0016	33.695	91.36	4.0957
Plumes_and_Blooms	pb212	4	2009	6	26	2009-06-26	26	-26	12.9674	33.6926	91.87	4.06384
Plumes_and_Blooms	pb212	4	2009	6	26	2009-06-26	27	-27	12.9458	33.6909	92.26	3.99977
Plumes_and_Blooms	pb212	4	2009	6	26	2009-06-26	28	-28	12.9189	33.6938	93.03	3.88456
Plumes_and_Blooms	pb212	4	2009	6	26	2009-06-26	29	-29	12.8759	33.695	93.41	3.79748
Plumes_and_Blooms	pb212	4	2009	6	26	2009-06-26	30	-30	12.837	33.6964	94.21	3.72616
Plumes_and_Blooms	pb212	4	2009	6	26	2009-06-26	31	-31	12.7512	33.7129	94.78	3.673
Plumes_and_Blooms	pb212	4	2009	6	26	2009-06-26	32	-32	12.6689	33.7124	94.96	3.62782
Plumes_and_Blooms	pb212	4	2009	6	26	2009-06-26	33	-33	12.6402	33.7103	95.11	3.57891
Plumes_and_Blooms	pb212	4	2009	6	26	2009-06-26	34	-34	12.5695	33.7182	95.16	3.52215
Plumes_and_Blooms	pb212	4	2009	6	26	2009-06-26	35	-35	12.4506	33.7196	95.19	3.47695
Plumes_and_Blooms	pb212	4	2009	6	26	2009-06-26	36	-36	12.4112	33.7164	95.16	3.45119
Plumes_and_Blooms	pb212	4	2009	6	26	2009-06-26	37	-37	12.3618	33.719	95.29	3.40776
Plumes_and_Blooms	pb212	4	2009	6	26	2009-06-26	38	-38	12.2676	33.7252	95.64	3.32938
Plumes_and_Blooms	pb212	4	2009	6	26	2009-06-26	39	-39	12.1262	33.7339	95.68	3.2677
Plumes_and_Blooms	pb212	4	2009	6	26	2009-06-26	40	-40	12.0697	33.7284	95.87	3.21659
Plumes_and_Blooms	pb212	4	2009	6	26	2009-06-26	41	-41	11.8311	33.7397	96.24	3.17713
Plumes_and_Blooms	pb212	4	2009	6	26	2009-06-26	42	-42	11.5122	33.7072	96.54	3.14055
Plumes_and_Blooms	pb212	4	2009	6	26	2009-06-26	43	-43	11.3144	33.6728	96.68	3.09179
Plumes_and_Blooms	pb212	4	2009	6	26	2009-06-26	44	-44	11.2855	33.6613	96.69	3.02436
Plumes_and_Blooms	pb212	4	2009	6	26	2009-06-26	45	-45	11.175	33.6645	96.62	2.94897
Plumes_and_Blooms	pb212	4	2009	6	26	2009-06-26	46	-46	10.9806	33.6693	96.68	2.89439
Plumes_and_Blooms	pb212	4	2009	6	26	2009-06-26	47	-47	10.7828	33.6853	96.8	2.86344
Plumes_and_Blooms	pb212	4	2009	6	26	2009-06-26	48	-48	10.7354	33.673	96.8	2.84147
Plumes_and_Blooms	pb212	4	2009	6	26	2009-06-26	49	-49	10.7305	33.6663	96.83	2.82277
Plumes_and_Blooms	pb212	4	2009	6	26	2009-06-26	50	-50	10.7346	33.6647	96.78	2.79183
Plumes_and_Blooms	pb212	4	2009	6	26	2009-06-26	51	-51	10.7027	33.6709	96.8	2.76441
Plumes_and_Blooms	pb212	4	2009	6	26	2009-06-26	52	-52	10.6688	33.6722	96.82	2.74188
Plumes_and_Blooms	pb212	4	2009	6	26	2009-06-26	53	-53	10.653	33.6724	96.81	2.7108
Plumes_and_Blooms	pb212	4	2009	6	26	2009-06-26	54	-54	10.5704	33.6911	96.81	2.67752
Plumes_and_Blooms	pb212	4	2009	6	26	2009-06-26	55	-55	10.5012	33.7049	96.84	2.64553
Plumes_and_Blooms	pb212	4	2009	6	26	2009-06-26	56	-56	10.4707	33.7096	96.92	2.61255
Plumes_and_Blooms	pb212	4	2009	6	26	2009-06-26	57	-57	10.4196	33.7271	96.77	2.58261
Plumes_and_Blooms	pb212	4	2009	6	26	2009-06-26	58	-58	10.3583	33.7467	96.6	2.55843
Plumes_and_Blooms	pb212	4	2009	6	26	2009-06-26	59	-59	10.358	33.746	96.4	2.52514
Plumes_and_Blooms	pb212	4	2009	6	26	2009-06-26	60	-60	10.3016	33.7647	96.31	2.48801
Plumes_and_Blooms	pb212	4	2009	6	26	2009-06-26	61	-61	10.2898	33.7652	96.15	2.46601
Plumes_and_Blooms	pb212	4	2009	6	26	2009-06-26	62	-62	10.2676	33.7722	95.71	2.45233
Plumes_and_Blooms	pb212	4	2009	6	26	2009-06-26	63	-63	10.2413	33.7828	94.97	2.44487
Plumes_and_Blooms	pb212	4	2009	6	26	2009-06-26	64	-64	10.2169	33.7901	93.67	2.43775
Plumes_and_Blooms	pb212	4	2009	6	26	2009-06-26	65	-65	10.2354	33.78	93.76	2.41018
Plumes_and_Blooms	pb212	4	2009	6	26	2009-06-26	66	-66	10.2106	33.7927	93.62	2.37908
Plumes_and_Blooms	pb212	4	2009	6	26	2009-06-26	67	-67	10.1821	33.7963	93.32	2.37172
Plumes_and_Blooms	pb212	4	2009	6	26	2009-06-26	68	-68	10.1734	33.7982	93.25	2.3661
Plumes_and_Blooms	pb212	4	2009	6	26	2009-06-26	69	-69	10.1683	33.799	93.51	2.36141
Plumes_and_Blooms	pb212	4	2009	6	26	2009-06-26	70	-70	10.173	33.7964	93.5	2.35169
Plumes_and_Blooms	pb212	4	2009	6	26	2009-06-26	71	-71	10.1604	33.8005	94.06	2.34553
Plumes_and_Blooms	pb212	4	2009	6	26	2009-06-26	72	-72	10.1556	33.8016	94.42	2.34206
Plumes_and_Blooms	pb212	4	2009	6	26	2009-06-26	73	-73	10.1479	33.8031	94.9	2.33908
Plumes_and_Blooms	pb212	4	2009	6	26	2009-06-26	74	-74	10.145	33.8037	95.02	2.3365
Plumes_and_Blooms	pb212	4	2009	6	26	2009-06-26	75	-75	10.1436	33.8037	95.14	2.33339
Plumes_and_Blooms	pb212	4	2009	6	26	2009-06-26	76	-76	10.1422	33.8043	95.14	2.32996
Plumes_and_Blooms	pb212	4	2009	6	26	2009-06-26	77	-77	10.1393	33.8052	95.13	2.32974
Plumes_and_Blooms	pb212	4	2009	6	26	2009-06-26	78	-78	10.1353	33.8059	95.04	2.32823
Plumes_and_Blooms	pb212	4	2009	6	26	2009-06-26	79	-79	10.1352	33.8056	94.92	2.32659
Plumes_and_Blooms	pb212	4	2009	6	26	2009-06-26	80	-80	10.13	33.8074	94.97	2.32739
Plumes_and_Blooms	pb212	4	2009	6	26	2009-06-26	81	-81	10.1282	33.8074	94.99	2.32601
Plumes_and_Blooms	pb212	4	2009	6	26	2009-06-26	82	-82	10.1203	33.8105	94.97	2.32425
Plumes_and_Blooms	pb212	4	2009	6	26	2009-06-26	83	-83	10.1135	33.8127	94.98	2.32214
Plumes_and_Blooms	pb212	4	2009	6	26	2009-06-26	84	-84	10.1106	33.8126	94.9	2.32044
Plumes_and_Blooms	pb212	4	2009	6	26	2009-06-26	85	-85	10.1034	33.8151	94.75	2.31695
Plumes_and_Blooms	pb212	4	2009	6	26	2009-06-26	86	-86	10.0844	33.8199	94.58	2.31384
Plumes_and_Blooms	pb212	4	2009	6	26	2009-06-26	87	-87	10.0725	33.8227	94.38	2.30709
Plumes_and_Blooms	pb212	4	2009	6	26	2009-06-26	88	-88	10.0713	33.8218	94.28	2.2968
Plumes_and_Blooms	pb212	4	2009	6	26	2009-06-26	89	-89	10.0505	33.8302	94.26	2.27391
Plumes_and_Blooms	pb212	4	2009	6	26	2009-06-26	90	-90	10.0407	33.8317	94.27	2.25611
Plumes_and_Blooms	pb212	4	2009	6	26	2009-06-26	91	-91	9.9945	33.8496	95.08	2.24384
Plumes_and_Blooms	pb212	4	2009	6	26	2009-06-26	92	-92	9.9308	33.8668	95.43	2.23584
Plumes_and_Blooms	pb212	4	2009	6	26	2009-06-26	93	-93	9.9084	33.8718	95.79	2.22785
Plumes_and_Blooms	pb212	4	2009	6	26	2009-06-26	94	-94	9.9127	33.8691	96.09	2.21662
Plumes_and_Blooms	pb212	4	2009	6	26	2009-06-26	95	-95	9.8969	33.8773	96.23	2.2121
Plumes_and_Blooms	pb212	4	2009	6	26	2009-06-26	96	-96	9.8834	33.8787	96.3	2.21323
Plumes_and_Blooms	pb212	4	2009	6	26	2009-06-26	97	-97	9.8797	33.8797	96.32	2.21343
Plumes_and_Blooms	pb212	4	2009	6	26	2009-06-26	98	-98	9.8709	33.8825	96.52	2.20902
Plumes_and_Blooms	pb212	4	2009	6	26	2009-06-26	99	-99	9.866	33.8849	97.07	2.20216
Plumes_and_Blooms	pb212	4	2009	6	26	2009-06-26	100	-100	9.8682	33.8847	97.14	2.17715
Plumes_and_Blooms	pb212	4	2009	6	26	2009-06-26	101	-101	9.8088	33.9066	97.22	2.15269
Plumes_and_Blooms	pb212	4	2009	6	26	2009-06-26	102	-102	9.7712	33.9188	97.19	2.13742
Plumes_and_Blooms	pb212	4	2009	6	26	2009-06-26	103	-103	9.7623	33.9205	97.22	2.1257
Plumes_and_Blooms	pb212	4	2009	6	26	2009-06-26	104	-104	9.7481	33.9252	97.24	2.1123
Plumes_and_Blooms	pb212	4	2009	6	26	2009-06-26	105	-105	9.7382	33.9278	97.22	2.1006
Plumes_and_Blooms	pb212	4	2009	6	26	2009-06-26	106	-106	9.7314	33.9297	97.22	2.09013
Plumes_and_Blooms	pb212	4	2009	6	26	2009-06-26	107	-107	9.7231	33.9316	97.18	2.08022
Plumes_and_Blooms	pb212	4	2009	6	26	2009-06-26	108	-108	9.715	33.9343	97.16	2.0731
Plumes_and_Blooms	pb212	4	2009	6	26	2009-06-26	109	-109	9.6942	33.9406	96.94	2.0683
Plumes_and_Blooms	pb212	4	2009	6	26	2009-06-26	110	-110	9.6818	33.9407	96.83	2.06331
Plumes_and_Blooms	pb212	4	2009	6	26	2009-06-26	111	-111	9.689	33.9395	96.76	2.05331
Plumes_and_Blooms	pb212	4	2009	6	26	2009-06-26	112	-112	9.6659	33.9443	96.76	2.04527
Plumes_and_Blooms	pb212	4	2009	6	26	2009-06-26	113	-113	9.6614	33.9448	96.77	2.04076
Plumes_and_Blooms	pb212	4	2009	6	26	2009-06-26	114	-114	9.6539	33.9467	96.69	2.0342
Plumes_and_Blooms	pb212	4	2009	6	26	2009-06-26	115	-115	9.6383	33.9487	96.69	2.0311
Plumes_and_Blooms	pb212	4	2009	6	26	2009-06-26	116	-116	9.6345	33.9491	96.69	2.02809
Plumes_and_Blooms	pb212	4	2009	6	26	2009-06-26	117	-117	9.635	33.9488	96.68	2.02379
Plumes_and_Blooms	pb212	4	2009	6	26	2009-06-26	118	-118	9.6327	33.9494	96.68	2.01873
Plumes_and_Blooms	pb212	4	2009	6	26	2009-06-26	119	-119	9.6321	33.9495	96.63	2.01158
Plumes_and_Blooms	pb212	4	2009	6	26	2009-06-26	120	-120	9.6303	33.9508	96.66	2.00214
Plumes_and_Blooms	pb212	4	2009	6	26	2009-06-26	121	-121	9.6251	33.9503	96.66	1.994
Plumes_and_Blooms	pb212	4	2009	6	26	2009-06-26	122	-122	9.6173	33.9574	96.72	1.98451
Plumes_and_Blooms	pb212	4	2009	6	26	2009-06-26	123	-123	9.5865	33.9674	96.84	1.97556
Plumes_and_Blooms	pb212	4	2009	6	26	2009-06-26	124	-124	9.5591	33.9747	96.89	1.96781
Plumes_and_Blooms	pb212	4	2009	6	26	2009-06-26	125	-125	9.5457	33.9774	97.01	1.96053
Plumes_and_Blooms	pb212	4	2009	6	26	2009-06-26	126	-126	9.5441	33.9773	97.09	1.95029
Plumes_and_Blooms	pb212	4	2009	6	26	2009-06-26	127	-127	9.5294	33.9823	97.09	1.93822
Plumes_and_Blooms	pb212	4	2009	6	26	2009-06-26	128	-128	9.5016	33.9914	97.12	1.92908
Plumes_and_Blooms	pb212	4	2009	6	26	2009-06-26	129	-129	9.4874	33.9946	97.13	1.91434
Plumes_and_Blooms	pb212	4	2009	6	26	2009-06-26	130	-130	9.4771	33.999	97.09	1.88634
Plumes_and_Blooms	pb212	4	2009	6	26	2009-06-26	131	-131	9.4736	34.0009	97.15	1.87051
Plumes_and_Blooms	pb212	4	2009	6	26	2009-06-26	132	-132	9.4647	34.006	97.17	1.8534
Plumes_and_Blooms	pb212	4	2009	6	26	2009-06-26	133	-133	9.4464	34.0175	97.18	1.83079
Plumes_and_Blooms	pb212	4	2009	6	26	2009-06-26	134	-134	9.453	34.0152	97.11	1.79423
Plumes_and_Blooms	pb212	4	2009	6	26	2009-06-26	135	-135	9.4428	34.0287	96.9	1.74333
Plumes_and_Blooms	pb212	4	2009	6	26	2009-06-26	136	-136	9.4411	34.0359	97.07	1.7187
Plumes_and_Blooms	pb212	4	2009	6	26	2009-06-26	137	-137	9.4404	34.0387	97.06	1.69663
Plumes_and_Blooms	pb212	4	2009	6	26	2009-06-26	138	-138	9.4362	34.0439	97.08	1.6826
Plumes_and_Blooms	pb212	4	2009	6	26	2009-06-26	139	-139	9.4261	34.0483	97.1	1.66723
Plumes_and_Blooms	pb212	4	2009	6	26	2009-06-26	140	-140	9.428	34.0449	97.02	1.61448
Plumes_and_Blooms	pb212	4	2009	6	26	2009-06-26	141	-141	9.3788	34.0624	97.15	1.54462
Plumes_and_Blooms	pb212	4	2009	6	26	2009-06-26	142	-142	9.357	34.0669	97.17	1.5112
Plumes_and_Blooms	pb212	4	2009	6	26	2009-06-26	143	-143	9.3444	34.0772	97.1	1.47986
Plumes_and_Blooms	pb212	4	2009	6	26	2009-06-26	144	-144	9.3431	34.0837	97.03	1.44908
Plumes_and_Blooms	pb212	4	2009	6	26	2009-06-26	145	-145	9.3424	34.0859	96.93	1.41368
Plumes_and_Blooms	pb212	4	2009	6	26	2009-06-26	146	-146	9.3437	34.0925	97.05	1.38187
Plumes_and_Blooms	pb212	4	2009	6	26	2009-06-26	147	-147	9.3404	34.1004	97.12	1.36449
Plumes_and_Blooms	pb212	4	2009	6	26	2009-06-26	148	-148	9.3336	34.1044	97.12	1.35165
Plumes_and_Blooms	pb212	4	2009	6	26	2009-06-26	149	-149	9.3284	34.1045	97.11	1.34036
Plumes_and_Blooms	pb212	4	2009	6	26	2009-06-26	150	-150	9.3236	34.1072	97.1	1.33462
Plumes_and_Blooms	pb212	4	2009	6	26	2009-06-26	151	-151	9.2974	34.114	97.09	1.33544
Plumes_and_Blooms	pb212	4	2009	6	26	2009-06-26	152	-152	9.2945	34.1123	97.12	1.33559
Plumes_and_Blooms	pb212	4	2009	6	26	2009-06-26	153	-153	9.289	34.1124	97.11	1.33696
Plumes_and_Blooms	pb212	4	2009	6	26	2009-06-26	154	-154	9.2785	34.1127	97.07	1.34036
Plumes_and_Blooms	pb212	4	2009	6	26	2009-06-26	155	-155	9.2808	34.1115	97.07	1.33869
Plumes_and_Blooms	pb212	4	2009	6	26	2009-06-26	156	-156	9.2601	34.1153	97.05	1.33211
Plumes_and_Blooms	pb212	4	2009	6	26	2009-06-26	157	-157	9.2539	34.1173	97.08	1.3228
Plumes_and_Blooms	pb212	4	2009	6	26	2009-06-26	158	-158	9.2501	34.1204	97.15	1.31286
Plumes_and_Blooms	pb212	4	2009	6	26	2009-06-26	159	-159	9.2312	34.125	97.09	1.31114
Plumes_and_Blooms	pb212	4	2009	6	26	2009-06-26	160	-160	9.2245	34.1242	97.12	1.31836
Plumes_and_Blooms	pb212	4	2009	6	26	2009-06-26	161	-161	9.2175	34.1286	97.1	1.32717
Plumes_and_Blooms	pb212	4	2009	6	26	2009-06-26	162	-162	9.1841	34.1314	97.05	1.33301
Plumes_and_Blooms	pb212	4	2009	6	26	2009-06-26	163	-163	9.167	34.13	96.96	1.33713
Plumes_and_Blooms	pb212	4	2009	6	26	2009-06-26	164	-164	9.1706	34.1275	96.94	1.34312
Plumes_and_Blooms	pb212	4	2009	6	26	2009-06-26	165	-165	9.1648	34.13	96.9	1.34903
Plumes_and_Blooms	pb212	4	2009	6	26	2009-06-26	166	-166	9.1573	34.1305	96.84	1.34999
Plumes_and_Blooms	pb212	4	2009	6	26	2009-06-26	167	-167	9.1548	34.1307	96.79	1.35045
Plumes_and_Blooms	pb212	4	2009	6	26	2009-06-26	168	-168	9.152	34.1311	96.76	1.34775
Plumes_and_Blooms	pb212	4	2009	6	26	2009-06-26	169	-169	9.1473	34.1325	96.78	1.34367
Plumes_and_Blooms	pb212	4	2009	6	26	2009-06-26	170	-170	9.1446	34.1335	96.77	1.33831
Plumes_and_Blooms	pb212	4	2009	6	26	2009-06-26	171	-171	9.1436	34.1347	96.88	1.33157
Plumes_and_Blooms	pb212	4	2009	6	26	2009-06-26	172	-172	9.1466	34.1342	96.94	1.32049
Plumes_and_Blooms	pb212	4	2009	6	26	2009-06-26	173	-173	9.1423	34.1375	96.94	1.31083
Plumes_and_Blooms	pb212	4	2009	6	26	2009-06-26	174	-174	9.1413	34.1382	96.96	1.29992
Plumes_and_Blooms	pb212	4	2009	6	26	2009-06-26	175	-175	9.1405	34.1388	96.99	1.2871
Plumes_and_Blooms	pb212	4	2009	6	26	2009-06-26	176	-176	9.1379	34.1422	97.07	1.27061
Plumes_and_Blooms	pb212	4	2009	6	26	2009-06-26	177	-177	9.1371	34.1452	97.1	1.25922
Plumes_and_Blooms	pb212	4	2009	6	26	2009-06-26	178	-178	9.1363	34.146	97.08	1.25147
Plumes_and_Blooms	pb212	4	2009	6	26	2009-06-26	179	-179	9.136	34.1464	97.07	1.24566
Plumes_and_Blooms	pb212	4	2009	6	26	2009-06-26	180	-180	9.1328	34.1482	97.1	1.24102
Plumes_and_Blooms	pb212	4	2009	6	26	2009-06-26	181	-181	9.1159	34.1533	96.99	1.24019
Plumes_and_Blooms	pb212	4	2009	6	26	2009-06-26	182	-182	9.11	34.1526	96.98	1.23697
Plumes_and_Blooms	pb212	4	2009	6	26	2009-06-26	183	-183	9.1151	34.1505	96.8	1.23247
Plumes_and_Blooms	pb212	4	2009	6	26	2009-06-26	184	-184	9.11	34.1531	96.86	1.22487
Plumes_and_Blooms	pb212	4	2009	6	26	2009-06-26	185	-185	9.0974	34.1546	96.87	1.22215
Plumes_and_Blooms	pb212	4	2009	6	26	2009-06-26	186	-186	9.0928	34.1553	96.94	1.22112
Plumes_and_Blooms	pb212	4	2009	6	26	2009-06-26	187	-187	9.0862	34.1583	97	1.21727
Plumes_and_Blooms	pb212	4	2009	6	26	2009-06-26	188	-188	9.0878	34.1569	96.94	1.20707
Plumes_and_Blooms	pb212	4	2009	6	26	2009-06-26	189	-189	9.087	34.1597	96.9	1.18783
Plumes_and_Blooms	pb212	4	2009	6	26	2009-06-26	190	-190	9.0639	34.1662	97	1.18404
Plumes_and_Blooms	pb212	4	2009	6	26	2009-06-26	191	-191	9.0602	34.166	97.05	1.1824
Plumes_and_Blooms	pb212	4	2009	6	26	2009-06-26	192	-192	9.0611	34.1663	96.98	1.17877
Plumes_and_Blooms	pb212	4	2009	6	26	2009-06-26	193	-193	9.061	34.1676	96.97	1.17861
Plumes_and_Blooms	pb212	4	2009	6	26	2009-06-26	194	-194	9.06	34.1685	97.03	1.17885
Plumes_and_Blooms	pb212	4	2009	6	26	2009-06-26	195	-195	9.0595	34.1689	97.02	1.179
Plumes_and_Blooms	pb212	4	2009	6	26	2009-06-26	196	-196	9.0588	34.1699	97.04	1.17537
Plumes_and_Blooms	pb212	4	2009	6	26	2009-06-26	197	-197	9.0578	34.1703	97.01	1.1696
Plumes_and_Blooms	pb212	4	2009	6	26	2009-06-26	198	-198	9.0547	34.1715	97.01	1.16417
Plumes_and_Blooms	pb212	4	2009	6	26	2009-06-26	199	-199	9.0497	34.1729	97.06	1.16242
Plumes_and_Blooms	pb212	4	2009	6	26	2009-06-26	200	-200	9.0496	34.1725	97.05	1.15895
Plumes_and_Blooms	pb213	4	2009	7	28	2009-07-28	1	-1	17.8734	33.6179	90.92	4.94296
Plumes_and_Blooms	pb213	4	2009	7	28	2009-07-28	2	-2	17.837	33.6331	90.52	4.99585
Plumes_and_Blooms	pb213	4	2009	7	28	2009-07-28	3	-3	17.7414	33.6289	89.99	4.96295
Plumes_and_Blooms	pb213	4	2009	7	28	2009-07-28	4	-4	17.7342	33.6195	89.68	5.00284
Plumes_and_Blooms	pb213	4	2009	7	28	2009-07-28	5	-5	17.6094	33.6634	89.41	5.05996
Plumes_and_Blooms	pb213	4	2009	7	28	2009-07-28	6	-6	16.7765	33.7103	88.66	5.05007
Plumes_and_Blooms	pb213	4	2009	7	28	2009-07-28	7	-7	16.5149	33.6316	88.96	5.08219
Plumes_and_Blooms	pb213	4	2009	7	28	2009-07-28	8	-8	16.2427	33.6608	89.57	5.12511
Plumes_and_Blooms	pb213	4	2009	7	28	2009-07-28	9	-9	15.5904	33.6242	89.7	5.139
Plumes_and_Blooms	pb213	4	2009	7	28	2009-07-28	10	-10	15.5674	33.5887	89.65	5.11825
Plumes_and_Blooms	pb213	4	2009	7	28	2009-07-28	11	-11	15.5486	33.5887	90.26	5.0591
Plumes_and_Blooms	pb213	4	2009	7	28	2009-07-28	12	-12	15.2409	33.6016	91.18	4.98502
Plumes_and_Blooms	pb213	4	2009	7	28	2009-07-28	13	-13	14.9586	33.6001	91.82	4.9121
Plumes_and_Blooms	pb213	4	2009	7	28	2009-07-28	14	-14	14.736	33.5766	91.54	4.85971
Plumes_and_Blooms	pb213	4	2009	7	28	2009-07-28	15	-15	14.6355	33.5775	90.83	4.85491
Plumes_and_Blooms	pb213	4	2009	7	28	2009-07-28	16	-16	14.418	33.5738	90.05	4.87644
Plumes_and_Blooms	pb213	4	2009	7	28	2009-07-28	17	-17	14.227	33.5713	89.73	4.88855
Plumes_and_Blooms	pb213	4	2009	7	28	2009-07-28	18	-18	14.2248	33.5615	89.47	4.90386
Plumes_and_Blooms	pb213	4	2009	7	28	2009-07-28	19	-19	14.2295	33.558	89.56	4.91529
Plumes_and_Blooms	pb213	4	2009	7	28	2009-07-28	20	-20	14.2396	33.5546	88.89	4.90862
Plumes_and_Blooms	pb213	4	2009	7	28	2009-07-28	21	-21	14.2297	33.5598	89.48	4.89773
Plumes_and_Blooms	pb213	4	2009	7	28	2009-07-28	22	-22	14.1765	33.5784	90.55	4.88889
Plumes_and_Blooms	pb213	4	2009	7	28	2009-07-28	23	-23	14.0785	33.5828	90.23	4.85782
Plumes_and_Blooms	pb213	4	2009	7	28	2009-07-28	24	-24	14.067	33.5725	90.01	4.81906
Plumes_and_Blooms	pb213	4	2009	7	28	2009-07-28	25	-25	14.0843	33.569	90.08	4.74017
Plumes_and_Blooms	pb213	4	2009	7	28	2009-07-28	26	-26	13.9244	33.5715	90.77	4.6671
Plumes_and_Blooms	pb213	4	2009	7	28	2009-07-28	27	-27	13.8744	33.5493	91.91	4.5234
Plumes_and_Blooms	pb213	4	2009	7	28	2009-07-28	28	-28	13.7333	33.5618	92.39	4.28416
Plumes_and_Blooms	pb213	4	2009	7	28	2009-07-28	29	-29	13.4499	33.5639	92.78	4.24991
Plumes_and_Blooms	pb213	4	2009	7	28	2009-07-28	30	-30	13.2377	33.5566	93.5	4.25338
Plumes_and_Blooms	pb213	4	2009	7	28	2009-07-28	31	-31	13.0409	33.5569	94.65	4.22857
Plumes_and_Blooms	pb213	4	2009	7	28	2009-07-28	32	-32	13.0558	33.5495	95.07	4.05149
Plumes_and_Blooms	pb213	4	2009	7	28	2009-07-28	33	-33	12.8661	33.575	96.12	3.85484
Plumes_and_Blooms	pb213	4	2009	7	28	2009-07-28	34	-34	12.6704	33.5588	96.97	3.84203
Plumes_and_Blooms	pb213	4	2009	7	28	2009-07-28	35	-35	12.6081	33.5505	97.17	3.82536
Plumes_and_Blooms	pb213	4	2009	7	28	2009-07-28	36	-36	12.5659	33.5362	97.3	3.79705
Plumes_and_Blooms	pb213	4	2009	7	28	2009-07-28	37	-37	12.6698	33.5288	97.29	3.72003
Plumes_and_Blooms	pb213	4	2009	7	28	2009-07-28	38	-38	12.409	33.5463	97.44	3.6804
Plumes_and_Blooms	pb213	4	2009	7	28	2009-07-28	39	-39	12.3571	33.5422	97.48	3.6643
Plumes_and_Blooms	pb213	4	2009	7	28	2009-07-28	40	-40	12.3236	33.5409	97.62	3.64484
Plumes_and_Blooms	pb213	4	2009	7	28	2009-07-28	41	-41	12.344	33.536	97.64	3.60798
Plumes_and_Blooms	pb213	4	2009	7	28	2009-07-28	42	-42	12.3072	33.547	97.66	3.57844
Plumes_and_Blooms	pb213	4	2009	7	28	2009-07-28	43	-43	12.2696	33.5505	97.78	3.55839
Plumes_and_Blooms	pb213	4	2009	7	28	2009-07-28	44	-44	12.2476	33.5506	97.67	3.53582
Plumes_and_Blooms	pb213	4	2009	7	28	2009-07-28	45	-45	12.2388	33.5499	97.74	3.50799
Plumes_and_Blooms	pb213	4	2009	7	28	2009-07-28	46	-46	12.1547	33.559	97.81	3.48631
Plumes_and_Blooms	pb213	4	2009	7	28	2009-07-28	47	-47	12.0999	33.5548	97.88	3.47869
Plumes_and_Blooms	pb213	4	2009	7	28	2009-07-28	48	-48	12.072	33.5542	97.82	3.46164
Plumes_and_Blooms	pb213	4	2009	7	28	2009-07-28	49	-49	12.0502	33.553	97.84	3.43554
Plumes_and_Blooms	pb213	4	2009	7	28	2009-07-28	50	-50	12.0094	33.5547	97.95	3.39054
Plumes_and_Blooms	pb213	4	2009	7	28	2009-07-28	51	-51	11.9239	33.5605	97.95	3.35034
Plumes_and_Blooms	pb213	4	2009	7	28	2009-07-28	52	-52	11.8086	33.5637	98.05	3.32347
Plumes_and_Blooms	pb213	4	2009	7	28	2009-07-28	53	-53	11.7339	33.5648	98.06	3.2885
Plumes_and_Blooms	pb213	4	2009	7	28	2009-07-28	54	-54	11.618	33.5672	98.04	3.26518
Plumes_and_Blooms	pb213	4	2009	7	28	2009-07-28	55	-55	11.6101	33.5651	98.06	3.25486
Plumes_and_Blooms	pb213	4	2009	7	28	2009-07-28	56	-56	11.6168	33.5636	97.98	3.235
Plumes_and_Blooms	pb213	4	2009	7	28	2009-07-28	57	-57	11.5665	33.5689	97.86	3.21866
Plumes_and_Blooms	pb213	4	2009	7	28	2009-07-28	58	-58	11.5507	33.5689	98.05	3.2127
Plumes_and_Blooms	pb213	4	2009	7	28	2009-07-28	59	-59	11.5221	33.5756	97.99	3.19358
Plumes_and_Blooms	pb213	4	2009	7	28	2009-07-28	60	-60	11.4736	33.5813	98.04	3.16161
Plumes_and_Blooms	pb213	4	2009	7	28	2009-07-28	61	-61	11.4701	33.5792	97.92	3.10711
Plumes_and_Blooms	pb213	4	2009	7	28	2009-07-28	62	-62	11.3209	33.613	98.01	3.03479
Plumes_and_Blooms	pb213	4	2009	7	28	2009-07-28	63	-63	11.1905	33.6269	98.03	3.00111
Plumes_and_Blooms	pb213	4	2009	7	28	2009-07-28	64	-64	11.1336	33.6289	97.97	2.97142
Plumes_and_Blooms	pb213	4	2009	7	28	2009-07-28	65	-65	11.1228	33.6254	97.98	2.94279
Plumes_and_Blooms	pb213	4	2009	7	28	2009-07-28	66	-66	11.0836	33.6368	97.98	2.91394
Plumes_and_Blooms	pb213	4	2009	7	28	2009-07-28	67	-67	10.9977	33.651	97.98	2.88914
Plumes_and_Blooms	pb213	4	2009	7	28	2009-07-28	68	-68	10.9543	33.6506	97.98	2.86546
Plumes_and_Blooms	pb213	4	2009	7	28	2009-07-28	69	-69	10.9325	33.6547	97.88	2.83184
Plumes_and_Blooms	pb213	4	2009	7	28	2009-07-28	70	-70	10.8472	33.6681	98	2.80559
Plumes_and_Blooms	pb213	4	2009	7	28	2009-07-28	71	-71	10.8259	33.6694	97.98	2.79396
Plumes_and_Blooms	pb213	4	2009	7	28	2009-07-28	72	-72	10.8193	33.6682	97.92	2.78519
Plumes_and_Blooms	pb213	4	2009	7	28	2009-07-28	73	-73	10.8023	33.6713	97.92	2.77429
Plumes_and_Blooms	pb213	4	2009	7	28	2009-07-28	74	-74	10.7914	33.6726	97.94	2.76307
Plumes_and_Blooms	pb213	4	2009	7	28	2009-07-28	75	-75	10.7851	33.6737	97.98	2.74984
Plumes_and_Blooms	pb213	4	2009	7	28	2009-07-28	76	-76	10.7779	33.6747	97.87	2.73337
Plumes_and_Blooms	pb213	4	2009	7	28	2009-07-28	77	-77	10.7679	33.6758	97.86	2.71441
Plumes_and_Blooms	pb213	4	2009	7	28	2009-07-28	78	-78	10.7367	33.6835	97.81	2.68461
Plumes_and_Blooms	pb213	4	2009	7	28	2009-07-28	79	-79	10.6684	33.6993	97.81	2.66205
Plumes_and_Blooms	pb213	4	2009	7	28	2009-07-28	80	-80	10.6342	33.706	97.83	2.64167
Plumes_and_Blooms	pb213	4	2009	7	28	2009-07-28	81	-81	10.586	33.7157	97.86	2.61655
Plumes_and_Blooms	pb213	4	2009	7	28	2009-07-28	82	-82	10.5691	33.7169	97.87	2.57727
Plumes_and_Blooms	pb213	4	2009	7	28	2009-07-28	83	-83	10.5029	33.7347	97.84	2.51808
Plumes_and_Blooms	pb213	4	2009	7	28	2009-07-28	84	-84	10.4437	33.7496	97.86	2.47664
Plumes_and_Blooms	pb213	4	2009	7	28	2009-07-28	85	-85	10.3851	33.7658	97.86	2.4414
Plumes_and_Blooms	pb213	4	2009	7	28	2009-07-28	86	-86	10.3076	33.7857	97.77	2.40978
Plumes_and_Blooms	pb213	4	2009	7	28	2009-07-28	87	-87	10.2431	33.801	97.73	2.38004
Plumes_and_Blooms	pb213	4	2009	7	28	2009-07-28	88	-88	10.2054	33.808	97.71	2.33887
Plumes_and_Blooms	pb213	4	2009	7	28	2009-07-28	89	-89	10.1667	33.8171	97.58	2.30499
Plumes_and_Blooms	pb213	4	2009	7	28	2009-07-28	90	-90	10.1452	33.8245	97.61	2.27648
Plumes_and_Blooms	pb213	4	2009	7	28	2009-07-28	91	-91	10.116	33.8326	97.54	2.25351
Plumes_and_Blooms	pb213	4	2009	7	28	2009-07-28	92	-92	10.0986	33.8381	97.42	2.23233
Plumes_and_Blooms	pb213	4	2009	7	28	2009-07-28	93	-93	10.0902	33.8394	97.49	2.21027
Plumes_and_Blooms	pb213	4	2009	7	28	2009-07-28	94	-94	10.085	33.8401	97.57	2.18665
Plumes_and_Blooms	pb213	4	2009	7	28	2009-07-28	95	-95	10.0609	33.8499	97.35	2.15599
Plumes_and_Blooms	pb213	4	2009	7	28	2009-07-28	96	-96	9.9694	33.8794	97.51	2.13433
Plumes_and_Blooms	pb213	4	2009	7	28	2009-07-28	97	-97	9.9566	33.8775	97.38	2.11761
Plumes_and_Blooms	pb213	4	2009	7	28	2009-07-28	98	-98	9.932	33.8872	97.4	2.10185
Plumes_and_Blooms	pb213	4	2009	7	28	2009-07-28	99	-99	9.9221	33.8892	97.26	2.0834
Plumes_and_Blooms	pb213	4	2009	7	28	2009-07-28	100	-100	9.902	33.896	97.34	2.06634
Plumes_and_Blooms	pb213	4	2009	7	28	2009-07-28	101	-101	9.8904	33.8995	97.42	2.04948
Plumes_and_Blooms	pb213	4	2009	7	28	2009-07-28	102	-102	9.8663	33.907	97.36	2.03429
Plumes_and_Blooms	pb213	4	2009	7	28	2009-07-28	103	-103	9.8568	33.9098	97.36	2.01885
Plumes_and_Blooms	pb213	4	2009	7	28	2009-07-28	104	-104	9.8152	33.9286	97.55	2.00756
Plumes_and_Blooms	pb213	4	2009	7	28	2009-07-28	105	-105	9.7685	33.9452	97.7	1.99438
Plumes_and_Blooms	pb213	4	2009	7	28	2009-07-28	106	-106	9.7485	33.9496	97.7	1.97683
Plumes_and_Blooms	pb213	4	2009	7	28	2009-07-28	107	-107	9.7638	33.9425	97.76	1.93905
Plumes_and_Blooms	pb213	4	2009	7	28	2009-07-28	108	-108	9.6978	33.967	97.77	1.91235
Plumes_and_Blooms	pb213	4	2009	7	28	2009-07-28	109	-109	9.6785	33.9739	97.78	1.89694
Plumes_and_Blooms	pb213	4	2009	7	28	2009-07-28	110	-110	9.6515	33.9841	97.71	1.88296
Plumes_and_Blooms	pb213	4	2009	7	28	2009-07-28	111	-111	9.6394	33.9861	97.64	1.86774
Plumes_and_Blooms	pb213	4	2009	7	28	2009-07-28	112	-112	9.6267	33.9907	97.66	1.84766
Plumes_and_Blooms	pb213	4	2009	7	28	2009-07-28	113	-113	9.604	33.9986	97.6	1.83346
Plumes_and_Blooms	pb213	4	2009	7	28	2009-07-28	114	-114	9.5949	34.0015	97.58	1.82161
Plumes_and_Blooms	pb213	4	2009	7	28	2009-07-28	115	-115	9.5877	34.0035	97.55	1.80984
Plumes_and_Blooms	pb213	4	2009	7	28	2009-07-28	116	-116	9.5651	34.0112	97.54	1.79484
Plumes_and_Blooms	pb213	4	2009	7	28	2009-07-28	117	-117	9.5589	34.0121	97.48	1.78402
Plumes_and_Blooms	pb213	4	2009	7	28	2009-07-28	118	-118	9.5528	34.0139	97.47	1.77289
Plumes_and_Blooms	pb213	4	2009	7	28	2009-07-28	119	-119	9.5479	34.0158	97.49	1.76411
Plumes_and_Blooms	pb213	4	2009	7	28	2009-07-28	120	-120	9.5436	34.0172	97.42	1.75574
Plumes_and_Blooms	pb213	4	2009	7	28	2009-07-28	121	-121	9.5329	34.0209	97.4	1.7481
Plumes_and_Blooms	pb213	4	2009	7	28	2009-07-28	122	-122	9.5282	34.0206	97.37	1.73812
Plumes_and_Blooms	pb213	4	2009	7	28	2009-07-28	123	-123	9.5226	34.0235	97.48	1.71956
Plumes_and_Blooms	pb213	4	2009	7	28	2009-07-28	124	-124	9.5098	34.0295	97.31	1.69901
Plumes_and_Blooms	pb213	4	2009	7	28	2009-07-28	125	-125	9.4864	34.036	97.28	1.68256
Plumes_and_Blooms	pb213	4	2009	7	28	2009-07-28	126	-126	9.4707	34.0406	97.31	1.66579
Plumes_and_Blooms	pb213	4	2009	7	28	2009-07-28	127	-127	9.4635	34.0436	97.3	1.64797
Plumes_and_Blooms	pb213	4	2009	7	28	2009-07-28	128	-128	9.4504	34.0474	97.27	1.63245
Plumes_and_Blooms	pb213	4	2009	7	28	2009-07-28	129	-129	9.4387	34.0503	97.11	1.62177
Plumes_and_Blooms	pb213	4	2009	7	28	2009-07-28	130	-130	9.4151	34.0513	96.91	1.61243
Plumes_and_Blooms	pb213	4	2009	7	28	2009-07-28	131	-131	9.4087	34.0485	96.81	1.60349
Plumes_and_Blooms	pb213	4	2009	7	28	2009-07-28	132	-132	9.4141	34.0473	96.82	1.58519
Plumes_and_Blooms	pb213	4	2009	7	28	2009-07-28	133	-133	9.3989	34.0503	96.89	1.56225
Plumes_and_Blooms	pb213	4	2009	7	28	2009-07-28	134	-134	9.3948	34.0509	96.87	1.55114
Plumes_and_Blooms	pb213	4	2009	7	28	2009-07-28	135	-135	9.3889	34.0536	96.61	1.54236
Plumes_and_Blooms	pb213	4	2009	7	28	2009-07-28	136	-136	9.3711	34.0585	96.18	1.53406
Plumes_and_Blooms	pb213	4	2009	7	28	2009-07-28	137	-137	9.3573	34.0614	95.83	1.52541
Plumes_and_Blooms	pb213	4	2009	7	28	2009-07-28	138	-138	9.3677	34.0571	95.85	1.50608
Plumes_and_Blooms	pb213	4	2009	7	28	2009-07-28	139	-139	9.351	34.0617	95.82	1.48289
Plumes_and_Blooms	pb213	4	2009	7	28	2009-07-28	140	-140	9.3488	34.0622	95.58	1.46321
Plumes_and_Blooms	pb213	4	2009	7	28	2009-07-28	141	-141	9.3405	34.0656	95.51	1.44581
Plumes_and_Blooms	pb213	4	2009	7	28	2009-07-28	142	-142	9.3154	34.077	95.4	1.43271
Plumes_and_Blooms	pb213	4	2009	7	28	2009-07-28	143	-143	9.2958	34.0838	95.79	1.4193
Plumes_and_Blooms	pb213	4	2009	7	28	2009-07-28	144	-144	9.2859	34.0867	95.91	1.40341
Plumes_and_Blooms	pb213	4	2009	7	28	2009-07-28	145	-145	9.2805	34.0881	95.94	1.37138
Plumes_and_Blooms	pb213	4	2009	7	28	2009-07-28	146	-146	9.2693	34.0923	95.92	1.3233
Plumes_and_Blooms	pb213	4	2009	7	28	2009-07-28	147	-147	9.242	34.1038	96.08	1.28988
Plumes_and_Blooms	pb213	4	2009	7	28	2009-07-28	148	-148	9.2109	34.114	96.23	1.26626
Plumes_and_Blooms	pb213	4	2009	7	28	2009-07-28	149	-149	9.2035	34.1157	96.4	1.24533
Plumes_and_Blooms	pb213	4	2009	7	28	2009-07-28	150	-150	9.1903	34.1209	96.56	1.22644
Plumes_and_Blooms	pb213	4	2009	7	28	2009-07-28	151	-151	9.1833	34.1221	96.69	1.20694
Plumes_and_Blooms	pb213	4	2009	7	28	2009-07-28	152	-152	9.1719	34.127	96.75	1.18522
Plumes_and_Blooms	pb213	4	2009	7	28	2009-07-28	153	-153	9.1641	34.1294	96.75	1.16842
Plumes_and_Blooms	pb213	4	2009	7	28	2009-07-28	154	-154	9.1597	34.1309	96.81	1.15762
Plumes_and_Blooms	pb213	4	2009	7	28	2009-07-28	155	-155	9.1589	34.1318	96.82	1.14752
Plumes_and_Blooms	pb213	4	2009	7	28	2009-07-28	156	-156	9.1512	34.135	96.99	1.13916
Plumes_and_Blooms	pb213	4	2009	7	28	2009-07-28	157	-157	9.1499	34.1357	97.04	1.13362
Plumes_and_Blooms	pb213	4	2009	7	28	2009-07-28	158	-158	9.1478	34.1368	97.13	1.12932
Plumes_and_Blooms	pb213	4	2009	7	28	2009-07-28	159	-159	9.1457	34.1377	97.19	1.12425
Plumes_and_Blooms	pb213	4	2009	7	28	2009-07-28	160	-160	9.143	34.1396	97.39	1.1214
Plumes_and_Blooms	pb213	4	2009	7	28	2009-07-28	161	-161	9.1372	34.1428	97.45	1.12026
Plumes_and_Blooms	pb213	4	2009	7	28	2009-07-28	162	-162	9.1375	34.1427	97.45	1.12463
Plumes_and_Blooms	pb213	4	2009	7	28	2009-07-28	163	-163	9.1311	34.146	97.56	1.12852
Plumes_and_Blooms	pb213	4	2009	7	28	2009-07-28	164	-164	9.1277	34.1485	97.65	1.13066
Plumes_and_Blooms	pb213	4	2009	7	28	2009-07-28	165	-165	9.1217	34.1524	97.86	1.13281
Plumes_and_Blooms	pb213	4	2009	7	28	2009-07-28	166	-166	9.1181	34.1543	97.85	1.13294
Plumes_and_Blooms	pb213	4	2009	7	28	2009-07-28	167	-167	9.1148	34.1553	97.84	1.12987
Plumes_and_Blooms	pb213	4	2009	7	28	2009-07-28	168	-168	9.1141	34.1552	97.86	1.12715
Plumes_and_Blooms	pb213	4	2009	7	28	2009-07-28	169	-169	9.1102	34.1563	97.86	1.12084
Plumes_and_Blooms	pb213	4	2009	7	28	2009-07-28	170	-170	9.108	34.1568	97.77	1.11657
Plumes_and_Blooms	pb213	4	2009	7	28	2009-07-28	171	-171	9.1064	34.1568	97.73	1.11276
Plumes_and_Blooms	pb213	4	2009	7	28	2009-07-28	172	-172	9.1047	34.157	97.79	1.10905
Plumes_and_Blooms	pb213	4	2009	7	28	2009-07-28	173	-173	9.1029	34.1575	97.79	1.10553
Plumes_and_Blooms	pb213	4	2009	7	28	2009-07-28	174	-174	9.1009	34.1579	97.85	1.10234
Plumes_and_Blooms	pb213	4	2009	7	28	2009-07-28	175	-175	9.1012	34.1575	97.73	1.09824
Plumes_and_Blooms	pb213	4	2009	7	28	2009-07-28	176	-176	9.1012	34.1576	97.75	1.08743
Plumes_and_Blooms	pb213	4	2009	7	28	2009-07-28	177	-177	9.0932	34.16	97.82	1.07997
Plumes_and_Blooms	pb213	4	2009	7	28	2009-07-28	178	-178	9.0915	34.1603	97.81	1.07358
Plumes_and_Blooms	pb213	4	2009	7	28	2009-07-28	179	-179	9.0898	34.1609	97.9	1.06843
Plumes_and_Blooms	pb213	4	2009	7	28	2009-07-28	180	-180	9.0881	34.1611	97.79	1.06392
Plumes_and_Blooms	pb213	4	2009	7	28	2009-07-28	181	-181	9.0868	34.1608	97.82	1.0586
Plumes_and_Blooms	pb213	4	2009	7	28	2009-07-28	182	-182	9.0849	34.1613	97.85	1.05094
Plumes_and_Blooms	pb213	4	2009	7	28	2009-07-28	183	-183	9.0843	34.1612	97.88	1.04491
Plumes_and_Blooms	pb213	4	2009	7	28	2009-07-28	184	-184	9.0837	34.1613	97.88	1.03835
Plumes_and_Blooms	pb213	4	2009	7	28	2009-07-28	185	-185	9.083	34.1615	97.89	1.03206
Plumes_and_Blooms	pb213	4	2009	7	28	2009-07-28	186	-186	9.0807	34.162	97.89	1.02411
Plumes_and_Blooms	pb213	4	2009	7	28	2009-07-28	187	-187	9.0781	34.1624	97.88	1.01299
Plumes_and_Blooms	pb213	4	2009	7	28	2009-07-28	188	-188	9.0774	34.1622	97.88	1.00143
Plumes_and_Blooms	pb213	4	2009	7	28	2009-07-28	189	-189	9.0753	34.1628	97.8	0.98723
Plumes_and_Blooms	pb213	4	2009	7	28	2009-07-28	190	-190	9.071	34.1634	97.86	0.97252
Plumes_and_Blooms	pb213	4	2009	7	28	2009-07-28	191	-191	9.0647	34.1647	97.9	0.95625
Plumes_and_Blooms	pb213	4	2009	7	28	2009-07-28	192	-192	9.0534	34.1673	97.94	0.93685
Plumes_and_Blooms	pb213	4	2009	7	28	2009-07-28	193	-193	9.0427	34.1688	97.94	0.92766
Plumes_and_Blooms	pb213	4	2009	7	28	2009-07-28	194	-194	9.0414	34.1687	97.98	0.91939
Plumes_and_Blooms	pb213	4	2009	7	28	2009-07-28	195	-195	9.0408	34.1688	98	0.91186
Plumes_and_Blooms	pb213	4	2009	7	28	2009-07-28	196	-196	9.0398	34.1688	97.95	0.90644
Plumes_and_Blooms	pb213	4	2009	7	28	2009-07-28	197	-197	9.0386	34.1689	97.92	0.89784
Plumes_and_Blooms	pb213	4	2009	7	28	2009-07-28	198	-198	9.0324	34.1708	97.96	0.89164
Plumes_and_Blooms	pb213	4	2009	7	28	2009-07-28	199	-199	9.02	34.1741	97.94	0.88901
Plumes_and_Blooms	pb213	4	2009	7	28	2009-07-28	200	-200	9.0107	34.177	97.89	0.8875
Plumes_and_Blooms	pb214	4	2009	8	27	2009-08-27	1	-1	17.4308	33.544	91.75	4.92984
Plumes_and_Blooms	pb214	4	2009	8	27	2009-08-27	2	-2	17.349	33.5507	91.56	4.9441
Plumes_and_Blooms	pb214	4	2009	8	27	2009-08-27	3	-3	17.3043	33.553	91.58	4.94466
Plumes_and_Blooms	pb214	4	2009	8	27	2009-08-27	4	-4	17.2613	33.5491	91.4	4.96933
Plumes_and_Blooms	pb214	4	2009	8	27	2009-08-27	5	-5	17.2251	33.5493	91.27	5.06961
Plumes_and_Blooms	pb214	4	2009	8	27	2009-08-27	6	-6	17.2021	33.5487	91.14	5.09671
Plumes_and_Blooms	pb214	4	2009	8	27	2009-08-27	7	-7	17.1823	33.5498	91.09	5.18484
Plumes_and_Blooms	pb214	4	2009	8	27	2009-08-27	8	-8	17.1475	33.5532	90.87	5.35532
Plumes_and_Blooms	pb214	4	2009	8	27	2009-08-27	9	-9	16.5497	33.6654	88.85	5.48327
Plumes_and_Blooms	pb214	4	2009	8	27	2009-08-27	10	-10	15.9796	33.6818	87.1	5.5478
Plumes_and_Blooms	pb214	4	2009	8	27	2009-08-27	11	-11	15.5815	33.5878	85.16	5.6019
Plumes_and_Blooms	pb214	4	2009	8	27	2009-08-27	12	-12	15.2981	33.5939	84.87	5.63734
Plumes_and_Blooms	pb214	4	2009	8	27	2009-08-27	13	-13	15.1833	33.5872	82.28	5.65511
Plumes_and_Blooms	pb214	4	2009	8	27	2009-08-27	14	-14	15.0977	33.5714	81.53	5.66555
Plumes_and_Blooms	pb214	4	2009	8	27	2009-08-27	15	-15	15.0711	33.5622	81.14	5.69071
Plumes_and_Blooms	pb214	4	2009	8	27	2009-08-27	16	-16	15.0486	33.5603	79.99	5.69692
Plumes_and_Blooms	pb214	4	2009	8	27	2009-08-27	17	-17	15.0333	33.5614	77.67	5.65847
Plumes_and_Blooms	pb214	4	2009	8	27	2009-08-27	18	-18	15.0163	33.5612	78.56	5.56452
Plumes_and_Blooms	pb214	4	2009	8	27	2009-08-27	19	-19	14.9961	33.5595	77.46	5.42257
Plumes_and_Blooms	pb214	4	2009	8	27	2009-08-27	20	-20	14.9691	33.5588	80.55	5.24106
Plumes_and_Blooms	pb214	4	2009	8	27	2009-08-27	21	-21	14.8872	33.5709	82.29	5.10857
Plumes_and_Blooms	pb214	4	2009	8	27	2009-08-27	22	-22	14.7949	33.5738	83.41	5.01716
Plumes_and_Blooms	pb214	4	2009	8	27	2009-08-27	23	-23	14.7235	33.5714	83.09	4.93343
Plumes_and_Blooms	pb214	4	2009	8	27	2009-08-27	24	-24	14.6688	33.5708	84.39	4.85631
Plumes_and_Blooms	pb214	4	2009	8	27	2009-08-27	25	-25	14.627	33.5639	85.33	4.77914
Plumes_and_Blooms	pb214	4	2009	8	27	2009-08-27	26	-26	14.5634	33.5688	87.81	4.69653
Plumes_and_Blooms	pb214	4	2009	8	27	2009-08-27	27	-27	14.3806	33.5801	88.91	4.64097
Plumes_and_Blooms	pb214	4	2009	8	27	2009-08-27	28	-28	14.2624	33.5802	90	4.56211
Plumes_and_Blooms	pb214	4	2009	8	27	2009-08-27	29	-29	14.1941	33.57	90.7	4.45027
Plumes_and_Blooms	pb214	4	2009	8	27	2009-08-27	30	-30	14.087	33.5707	91.9	4.30466
Plumes_and_Blooms	pb214	4	2009	8	27	2009-08-27	31	-31	13.8836	33.5741	93.13	4.18954
Plumes_and_Blooms	pb214	4	2009	8	27	2009-08-27	32	-32	13.7048	33.5662	94.26	4.11529
Plumes_and_Blooms	pb214	4	2009	8	27	2009-08-27	33	-33	13.4818	33.5644	95.66	4.03332
Plumes_and_Blooms	pb214	4	2009	8	27	2009-08-27	34	-34	12.9799	33.5665	96.1	3.97542
Plumes_and_Blooms	pb214	4	2009	8	27	2009-08-27	35	-35	12.8315	33.532	96.55	3.93836
Plumes_and_Blooms	pb214	4	2009	8	27	2009-08-27	36	-36	12.7623	33.5228	96.65	3.91498
Plumes_and_Blooms	pb214	4	2009	8	27	2009-08-27	37	-37	12.761	33.5072	96.92	3.88693
Plumes_and_Blooms	pb214	4	2009	8	27	2009-08-27	38	-38	12.5048	33.5286	97.15	3.85121
Plumes_and_Blooms	pb214	4	2009	8	27	2009-08-27	39	-39	12.4198	33.5029	97.44	3.82529
Plumes_and_Blooms	pb214	4	2009	8	27	2009-08-27	40	-40	12.3829	33.4982	97.49	3.78614
Plumes_and_Blooms	pb214	4	2009	8	27	2009-08-27	41	-41	12.3022	33.5012	97.49	3.74934
Plumes_and_Blooms	pb214	4	2009	8	27	2009-08-27	42	-42	12.2083	33.5108	97.65	3.72257
Plumes_and_Blooms	pb214	4	2009	8	27	2009-08-27	43	-43	12.135	33.5044	97.92	3.7018
Plumes_and_Blooms	pb214	4	2009	8	27	2009-08-27	44	-44	12.0581	33.5062	98.03	3.67902
Plumes_and_Blooms	pb214	4	2009	8	27	2009-08-27	45	-45	11.9941	33.5144	98	3.64593
Plumes_and_Blooms	pb214	4	2009	8	27	2009-08-27	46	-46	11.9472	33.5167	98.06	3.61297
Plumes_and_Blooms	pb214	4	2009	8	27	2009-08-27	47	-47	11.8995	33.5149	98.05	3.57301
Plumes_and_Blooms	pb214	4	2009	8	27	2009-08-27	48	-48	11.854	33.5158	98.03	3.52264
Plumes_and_Blooms	pb214	4	2009	8	27	2009-08-27	49	-49	11.7851	33.528	98.08	3.46546
Plumes_and_Blooms	pb214	4	2009	8	27	2009-08-27	50	-50	11.6992	33.5403	98.2	3.40468
Plumes_and_Blooms	pb214	4	2009	8	27	2009-08-27	51	-51	11.5634	33.5615	98.14	3.35906
Plumes_and_Blooms	pb214	4	2009	8	27	2009-08-27	52	-52	11.4653	33.5696	98.21	3.32177
Plumes_and_Blooms	pb214	4	2009	8	27	2009-08-27	53	-53	11.3598	33.5772	98.19	3.29077
Plumes_and_Blooms	pb214	4	2009	8	27	2009-08-27	54	-54	11.3465	33.5684	98.29	3.25659
Plumes_and_Blooms	pb214	4	2009	8	27	2009-08-27	55	-55	11.3263	33.5713	98.24	3.21086
Plumes_and_Blooms	pb214	4	2009	8	27	2009-08-27	56	-56	11.2929	33.5723	98.23	3.17147
Plumes_and_Blooms	pb214	4	2009	8	27	2009-08-27	57	-57	11.2682	33.5776	98.29	3.14182
Plumes_and_Blooms	pb214	4	2009	8	27	2009-08-27	58	-58	11.2046	33.5869	98.28	3.11361
Plumes_and_Blooms	pb214	4	2009	8	27	2009-08-27	59	-59	11.136	33.5972	98.27	3.082
Plumes_and_Blooms	pb214	4	2009	8	27	2009-08-27	60	-60	11.084	33.6028	98.19	3.05468
Plumes_and_Blooms	pb214	4	2009	8	27	2009-08-27	61	-61	11.0525	33.6044	98.28	3.02898
Plumes_and_Blooms	pb214	4	2009	8	27	2009-08-27	62	-62	11.014	33.6139	98.29	3.00282
Plumes_and_Blooms	pb214	4	2009	8	27	2009-08-27	63	-63	10.9847	33.6146	98.3	2.97344
Plumes_and_Blooms	pb214	4	2009	8	27	2009-08-27	64	-64	10.9771	33.6153	98.28	2.92023
Plumes_and_Blooms	pb214	4	2009	8	27	2009-08-27	65	-65	10.9275	33.6263	98.27	2.87066
Plumes_and_Blooms	pb214	4	2009	8	27	2009-08-27	66	-66	10.8542	33.6446	98.28	2.83685
Plumes_and_Blooms	pb214	4	2009	8	27	2009-08-27	67	-67	10.7927	33.6511	98.3	2.81216
Plumes_and_Blooms	pb214	4	2009	8	27	2009-08-27	68	-68	10.7806	33.6484	98.24	2.78663
Plumes_and_Blooms	pb214	4	2009	8	27	2009-08-27	69	-69	10.6989	33.6683	98.3	2.75319
Plumes_and_Blooms	pb214	4	2009	8	27	2009-08-27	70	-70	10.6886	33.6689	98.28	2.72704
Plumes_and_Blooms	pb214	4	2009	8	27	2009-08-27	71	-71	10.6813	33.6699	98.3	2.70021
Plumes_and_Blooms	pb214	4	2009	8	27	2009-08-27	72	-72	10.6723	33.6689	98.3	2.67197
Plumes_and_Blooms	pb214	4	2009	8	27	2009-08-27	73	-73	10.6255	33.6831	98.31	2.62739
Plumes_and_Blooms	pb214	4	2009	8	27	2009-08-27	74	-74	10.5245	33.7052	98.32	2.59226
Plumes_and_Blooms	pb214	4	2009	8	27	2009-08-27	75	-75	10.4617	33.7218	98.28	2.56169
Plumes_and_Blooms	pb214	4	2009	8	27	2009-08-27	76	-76	10.4204	33.7274	98.26	2.53139
Plumes_and_Blooms	pb214	4	2009	8	27	2009-08-27	77	-77	10.3801	33.7389	98.29	2.49219
Plumes_and_Blooms	pb214	4	2009	8	27	2009-08-27	78	-78	10.2796	33.7658	98.25	2.4473
Plumes_and_Blooms	pb214	4	2009	8	27	2009-08-27	79	-79	10.2672	33.7627	98.26	2.39978
Plumes_and_Blooms	pb214	4	2009	8	27	2009-08-27	80	-80	10.2421	33.7725	98.11	2.34522
Plumes_and_Blooms	pb214	4	2009	8	27	2009-08-27	81	-81	10.2013	33.7846	97.95	2.28674
Plumes_and_Blooms	pb214	4	2009	8	27	2009-08-27	82	-82	10.1568	33.8049	97.53	2.21307
Plumes_and_Blooms	pb214	4	2009	8	27	2009-08-27	83	-83	10.101	33.8293	97.36	2.16025
Plumes_and_Blooms	pb214	4	2009	8	27	2009-08-27	84	-84	10.0834	33.8361	97.35	2.12543
Plumes_and_Blooms	pb214	4	2009	8	27	2009-08-27	85	-85	10.0611	33.8443	97.28	2.09816
Plumes_and_Blooms	pb214	4	2009	8	27	2009-08-27	86	-86	10.0588	33.8433	97.24	2.07919
Plumes_and_Blooms	pb214	4	2009	8	27	2009-08-27	87	-87	10.0576	33.8437	97.23	2.0629
Plumes_and_Blooms	pb214	4	2009	8	27	2009-08-27	88	-88	10.0403	33.8489	97.26	2.04464
Plumes_and_Blooms	pb214	4	2009	8	27	2009-08-27	89	-89	10.0193	33.8543	97.45	2.02394
Plumes_and_Blooms	pb214	4	2009	8	27	2009-08-27	90	-90	9.96	33.8703	97.62	2.00518
Plumes_and_Blooms	pb214	4	2009	8	27	2009-08-27	91	-91	9.925	33.8784	97.49	1.99227
Plumes_and_Blooms	pb214	4	2009	8	27	2009-08-27	92	-92	9.9235	33.8783	97.39	1.98102
Plumes_and_Blooms	pb214	4	2009	8	27	2009-08-27	93	-93	9.9079	33.8856	97.38	1.9722
Plumes_and_Blooms	pb214	4	2009	8	27	2009-08-27	94	-94	9.8847	33.8924	97.42	1.96846
Plumes_and_Blooms	pb214	4	2009	8	27	2009-08-27	95	-95	9.862	33.8967	97.53	1.97361
Plumes_and_Blooms	pb214	4	2009	8	27	2009-08-27	96	-96	9.8594	33.8971	97.6	1.98716
Plumes_and_Blooms	pb214	4	2009	8	27	2009-08-27	97	-97	9.8411	33.9026	97.59	2.01035
Plumes_and_Blooms	pb214	4	2009	8	27	2009-08-27	98	-98	9.834	33.9035	97.63	2.02844
Plumes_and_Blooms	pb214	4	2009	8	27	2009-08-27	99	-99	9.8222	33.9021	97.7	2.04123
Plumes_and_Blooms	pb214	4	2009	8	27	2009-08-27	100	-100	9.8064	33.9039	97.71	2.04533
Plumes_and_Blooms	pb214	4	2009	8	27	2009-08-27	101	-101	9.7805	33.9074	97.88	2.03621
Plumes_and_Blooms	pb214	4	2009	8	27	2009-08-27	102	-102	9.7769	33.9088	97.88	2.02379
Plumes_and_Blooms	pb214	4	2009	8	27	2009-08-27	103	-103	9.7722	33.912	97.72	2.01118
Plumes_and_Blooms	pb214	4	2009	8	27	2009-08-27	104	-104	9.7644	33.9184	97.67	1.99441
Plumes_and_Blooms	pb214	4	2009	8	27	2009-08-27	105	-105	9.7537	33.9246	97.67	1.97633
Plumes_and_Blooms	pb214	4	2009	8	27	2009-08-27	106	-106	9.7523	33.9257	97.6	1.95981
Plumes_and_Blooms	pb214	4	2009	8	27	2009-08-27	107	-107	9.7496	33.9267	97.62	1.94106
Plumes_and_Blooms	pb214	4	2009	8	27	2009-08-27	108	-108	9.7458	33.9295	97.61	1.91451
Plumes_and_Blooms	pb214	4	2009	8	27	2009-08-27	109	-109	9.7332	33.9364	97.58	1.888
Plumes_and_Blooms	pb214	4	2009	8	27	2009-08-27	110	-110	9.7248	33.9408	97.63	1.86392
Plumes_and_Blooms	pb214	4	2009	8	27	2009-08-27	111	-111	9.7104	33.9473	97.77	1.83999
Plumes_and_Blooms	pb214	4	2009	8	27	2009-08-27	112	-112	9.6959	33.9545	97.75	1.81721
Plumes_and_Blooms	pb214	4	2009	8	27	2009-08-27	113	-113	9.6669	33.9667	97.83	1.80016
Plumes_and_Blooms	pb214	4	2009	8	27	2009-08-27	114	-114	9.6585	33.9685	97.81	1.78648
Plumes_and_Blooms	pb214	4	2009	8	27	2009-08-27	115	-115	9.6582	33.9685	97.68	1.76976
Plumes_and_Blooms	pb214	4	2009	8	27	2009-08-27	116	-116	9.6498	33.9713	97.82	1.75306
Plumes_and_Blooms	pb214	4	2009	8	27	2009-08-27	117	-117	9.6452	33.9731	97.77	1.74205
Plumes_and_Blooms	pb214	4	2009	8	27	2009-08-27	118	-118	9.6307	33.9798	97.47	1.73542
Plumes_and_Blooms	pb214	4	2009	8	27	2009-08-27	119	-119	9.6175	33.9843	97.65	1.72654
Plumes_and_Blooms	pb214	4	2009	8	27	2009-08-27	120	-120	9.5837	33.9988	97.62	1.71437
Plumes_and_Blooms	pb214	4	2009	8	27	2009-08-27	121	-121	9.5653	34.0043	97.8	1.70493
Plumes_and_Blooms	pb214	4	2009	8	27	2009-08-27	122	-122	9.5529	34.01	97.73	1.69665
Plumes_and_Blooms	pb214	4	2009	8	27	2009-08-27	123	-123	9.5574	34.0077	97.81	1.68378
Plumes_and_Blooms	pb214	4	2009	8	27	2009-08-27	124	-124	9.5335	34.0186	97.66	1.67116
Plumes_and_Blooms	pb214	4	2009	8	27	2009-08-27	125	-125	9.5304	34.0201	97.8	1.66343
Plumes_and_Blooms	pb214	4	2009	8	27	2009-08-27	126	-126	9.5294	34.0201	97.8	1.65749
Plumes_and_Blooms	pb214	4	2009	8	27	2009-08-27	127	-127	9.528	34.0204	97.73	1.65135
Plumes_and_Blooms	pb214	4	2009	8	27	2009-08-27	128	-128	9.5252	34.0209	97.8	1.64458
Plumes_and_Blooms	pb214	4	2009	8	27	2009-08-27	129	-129	9.5243	34.0216	97.78	1.63656
Plumes_and_Blooms	pb214	4	2009	8	27	2009-08-27	130	-130	9.523	34.0222	97.78	1.62434
Plumes_and_Blooms	pb214	4	2009	8	27	2009-08-27	131	-131	9.522	34.0228	97.82	1.60385
Plumes_and_Blooms	pb214	4	2009	8	27	2009-08-27	132	-132	9.5168	34.0257	97.77	1.57669
Plumes_and_Blooms	pb214	4	2009	8	27	2009-08-27	133	-133	9.5071	34.0295	97.8	1.55044
Plumes_and_Blooms	pb214	4	2009	8	27	2009-08-27	134	-134	9.4914	34.0352	97.43	1.52595
Plumes_and_Blooms	pb214	4	2009	8	27	2009-08-27	135	-135	9.4752	34.0413	97.73	1.50212
Plumes_and_Blooms	pb214	4	2009	8	27	2009-08-27	136	-136	9.463	34.046	97.69	1.47996
Plumes_and_Blooms	pb214	4	2009	8	27	2009-08-27	137	-137	9.4526	34.0504	97.61	1.45843
Plumes_and_Blooms	pb214	4	2009	8	27	2009-08-27	138	-138	9.4402	34.0554	97.51	1.44327
Plumes_and_Blooms	pb214	4	2009	8	27	2009-08-27	139	-139	9.4331	34.0579	97.48	1.43075
Plumes_and_Blooms	pb214	4	2009	8	27	2009-08-27	140	-140	9.4275	34.0598	97.43	1.41852
Plumes_and_Blooms	pb214	4	2009	8	27	2009-08-27	141	-141	9.421	34.0634	97.43	1.4056
Plumes_and_Blooms	pb214	4	2009	8	27	2009-08-27	142	-142	9.4059	34.0697	97.45	1.39582
Plumes_and_Blooms	pb214	4	2009	8	27	2009-08-27	143	-143	9.4041	34.0697	97.39	1.3854
Plumes_and_Blooms	pb214	4	2009	8	27	2009-08-27	144	-144	9.4036	34.0697	97.56	1.36984
Plumes_and_Blooms	pb214	4	2009	8	27	2009-08-27	145	-145	9.3858	34.0762	97.76	1.35141
Plumes_and_Blooms	pb214	4	2009	8	27	2009-08-27	146	-146	9.371	34.0813	97.76	1.33809
Plumes_and_Blooms	pb214	4	2009	8	27	2009-08-27	147	-147	9.3641	34.0838	97.61	1.32678
Plumes_and_Blooms	pb214	4	2009	8	27	2009-08-27	148	-148	9.348	34.0895	97.51	1.31419
Plumes_and_Blooms	pb214	4	2009	8	27	2009-08-27	149	-149	9.3357	34.0924	97.6	1.30285
Plumes_and_Blooms	pb214	4	2009	8	27	2009-08-27	150	-150	9.3337	34.0929	97.53	1.29212
Plumes_and_Blooms	pb214	4	2009	8	27	2009-08-27	151	-151	9.3253	34.0965	97.6	1.27832
Plumes_and_Blooms	pb214	4	2009	8	27	2009-08-27	152	-152	9.3213	34.0979	97.63	1.26834
Plumes_and_Blooms	pb214	4	2009	8	27	2009-08-27	153	-153	9.3179	34.1	97.56	1.26003
Plumes_and_Blooms	pb214	4	2009	8	27	2009-08-27	154	-154	9.3104	34.1029	97.28	1.25131
Plumes_and_Blooms	pb214	4	2009	8	27	2009-08-27	155	-155	9.2967	34.1059	97.26	1.24187
Plumes_and_Blooms	pb214	4	2009	8	27	2009-08-27	156	-156	9.2863	34.1073	97.27	1.23368
Plumes_and_Blooms	pb214	4	2009	8	27	2009-08-27	157	-157	9.2853	34.1065	97.26	1.22595
Plumes_and_Blooms	pb214	4	2009	8	27	2009-08-27	158	-158	9.2813	34.1069	97.24	1.21508
Plumes_and_Blooms	pb214	4	2009	8	27	2009-08-27	159	-159	9.2697	34.1074	97.34	1.20449
Plumes_and_Blooms	pb214	4	2009	8	27	2009-08-27	160	-160	9.2632	34.1087	97.4	1.19838
Plumes_and_Blooms	pb214	4	2009	8	27	2009-08-27	161	-161	9.2598	34.11	97.39	1.19109
Plumes_and_Blooms	pb214	4	2009	8	27	2009-08-27	162	-162	9.2579	34.1105	96.78	1.18436
Plumes_and_Blooms	pb214	4	2009	8	27	2009-08-27	163	-163	9.2499	34.1135	97.21	1.17532
Plumes_and_Blooms	pb214	4	2009	8	27	2009-08-27	164	-164	9.2442	34.1153	97.16	1.16794
Plumes_and_Blooms	pb214	4	2009	8	27	2009-08-27	165	-165	9.2422	34.1161	97.17	1.16274
Plumes_and_Blooms	pb214	4	2009	8	27	2009-08-27	166	-166	9.2397	34.117	97.09	1.15739
Plumes_and_Blooms	pb214	4	2009	8	27	2009-08-27	167	-167	9.2387	34.1175	97.02	1.15057
Plumes_and_Blooms	pb214	4	2009	8	27	2009-08-27	168	-168	9.2322	34.1195	97.01	1.1441
Plumes_and_Blooms	pb214	4	2009	8	27	2009-08-27	169	-169	9.2307	34.1208	96.39	1.13999
Plumes_and_Blooms	pb214	4	2009	8	27	2009-08-27	170	-170	9.225	34.1232	96.91	1.13516
Plumes_and_Blooms	pb214	4	2009	8	27	2009-08-27	171	-171	9.2185	34.1256	96.84	1.12931
Plumes_and_Blooms	pb214	4	2009	8	27	2009-08-27	172	-172	9.2176	34.1258	96.79	1.12261
Plumes_and_Blooms	pb214	4	2009	8	27	2009-08-27	173	-173	9.2167	34.1261	96.78	1.11384
Plumes_and_Blooms	pb214	4	2009	8	27	2009-08-27	174	-174	9.2136	34.127	96.72	1.10196
Plumes_and_Blooms	pb214	4	2009	8	27	2009-08-27	175	-175	9.2036	34.1292	96.6	1.09156
Plumes_and_Blooms	pb214	4	2009	8	27	2009-08-27	176	-176	9.1865	34.1317	96.61	1.08208
Plumes_and_Blooms	pb214	4	2009	8	27	2009-08-27	177	-177	9.1666	34.1335	96.97	1.07294
Plumes_and_Blooms	pb214	4	2009	8	27	2009-08-27	178	-178	9.1577	34.1348	97.21	1.06488
Plumes_and_Blooms	pb214	4	2009	8	27	2009-08-27	179	-179	9.1429	34.1385	97.6	1.05371
Plumes_and_Blooms	pb214	4	2009	8	27	2009-08-27	180	-180	9.1402	34.139	97.73	1.03839
Plumes_and_Blooms	pb214	4	2009	8	27	2009-08-27	181	-181	9.1342	34.1409	97.45	1.01664
Plumes_and_Blooms	pb214	4	2009	8	27	2009-08-27	182	-182	9.131	34.1465	97.99	1.00348
Plumes_and_Blooms	pb214	4	2009	8	27	2009-08-27	183	-183	9.1316	34.1506	98.06	0.99355
Plumes_and_Blooms	pb214	4	2009	8	27	2009-08-27	184	-184	9.1312	34.1514	98.07	0.98227
Plumes_and_Blooms	pb214	4	2009	8	27	2009-08-27	185	-185	9.1268	34.1535	98.08	0.97051
Plumes_and_Blooms	pb214	4	2009	8	27	2009-08-27	186	-186	9.1219	34.1539	98.1	0.9637
Plumes_and_Blooms	pb214	4	2009	8	27	2009-08-27	187	-187	9.1213	34.1537	98	0.95612
Plumes_and_Blooms	pb214	4	2009	8	27	2009-08-27	188	-188	9.1183	34.1546	98.08	0.94827
Plumes_and_Blooms	pb214	4	2009	8	27	2009-08-27	189	-189	9.112	34.156	98.03	0.941
Plumes_and_Blooms	pb214	4	2009	8	27	2009-08-27	190	-190	9.1065	34.1568	98.09	0.93441
Plumes_and_Blooms	pb214	4	2009	8	27	2009-08-27	191	-191	9.1046	34.1571	98.09	0.92752
Plumes_and_Blooms	pb214	4	2009	8	27	2009-08-27	192	-192	9.0932	34.1608	98.08	0.92067
Plumes_and_Blooms	pb214	4	2009	8	27	2009-08-27	193	-193	9.0876	34.1625	98.04	0.9151
Plumes_and_Blooms	pb214	4	2009	8	27	2009-08-27	194	-194	9.0857	34.1628	98.1	0.91123
Plumes_and_Blooms	pb214	4	2009	8	27	2009-08-27	195	-195	9.0863	34.1627	98.09	0.90538
Plumes_and_Blooms	pb214	4	2009	8	27	2009-08-27	196	-196	9.0691	34.1666	98.16	0.90147
Plumes_and_Blooms	pb214	4	2009	8	27	2009-08-27	197	-197	9.068	34.1662	98.13	0.90015
Plumes_and_Blooms	pb214	4	2009	8	27	2009-08-27	198	-198	9.0669	34.1661	98.12	0.89727
Plumes_and_Blooms	pb214	4	2009	8	27	2009-08-27	199	-199	9.0655	34.1664	98.09	0.896
Plumes_and_Blooms	pb214	4	2009	8	27	2009-08-27	200	-200	9.0661	34.166	98.11	0.89599
Plumes_and_Blooms	pb215	4	2009	9	25	2009-09-25	1	-1	19.4402	33.467	94.61	4.53225
Plumes_and_Blooms	pb215	4	2009	9	25	2009-09-25	2	-2	19.3775	33.4825	94.54	4.54458
Plumes_and_Blooms	pb215	4	2009	9	25	2009-09-25	3	-3	19.1962	33.4844	94.49	4.57317
Plumes_and_Blooms	pb215	4	2009	9	25	2009-09-25	4	-4	19.1774	33.479	94.52	4.57481
Plumes_and_Blooms	pb215	4	2009	9	25	2009-09-25	5	-5	19.1636	33.4771	94.49	4.59004
Plumes_and_Blooms	pb215	4	2009	9	25	2009-09-25	6	-6	19.1527	33.4756	94.42	4.62331
Plumes_and_Blooms	pb215	4	2009	9	25	2009-09-25	7	-7	19.1422	33.4745	94.47	4.65051
Plumes_and_Blooms	pb215	4	2009	9	25	2009-09-25	8	-8	19.1335	33.4742	94.52	4.69516
Plumes_and_Blooms	pb215	4	2009	9	25	2009-09-25	9	-9	19.1223	33.4753	94.63	4.77005
Plumes_and_Blooms	pb215	4	2009	9	25	2009-09-25	10	-10	19.0967	33.4801	94.79	4.79411
Plumes_and_Blooms	pb215	4	2009	9	25	2009-09-25	11	-11	19.0002	33.498	94.96	4.7982
Plumes_and_Blooms	pb215	4	2009	9	25	2009-09-25	12	-12	18.6196	33.5312	94.63	4.79834
Plumes_and_Blooms	pb215	4	2009	9	25	2009-09-25	13	-13	18.2658	33.5053	94.59	4.78392
Plumes_and_Blooms	pb215	4	2009	9	25	2009-09-25	14	-14	18	33.4759	95.14	4.77717
Plumes_and_Blooms	pb215	4	2009	9	25	2009-09-25	15	-15	17.4526	33.4979	95.37	4.82572
Plumes_and_Blooms	pb215	4	2009	9	25	2009-09-25	16	-16	17.1525	33.4838	95.3	4.81502
Plumes_and_Blooms	pb215	4	2009	9	25	2009-09-25	17	-17	16.9895	33.4621	94.9	4.81787
Plumes_and_Blooms	pb215	4	2009	9	25	2009-09-25	18	-18	16.8766	33.4474	94.55	4.84616
Plumes_and_Blooms	pb215	4	2009	9	25	2009-09-25	19	-19	16.8287	33.4328	94.59	4.85936
Plumes_and_Blooms	pb215	4	2009	9	25	2009-09-25	20	-20	16.9856	33.442	94.73	4.90203
Plumes_and_Blooms	pb215	4	2009	9	25	2009-09-25	21	-21	16.6444	33.4394	94.94	4.93967
Plumes_and_Blooms	pb215	4	2009	9	25	2009-09-25	22	-22	16.5942	33.4248	95.03	4.92578
Plumes_and_Blooms	pb215	4	2009	9	25	2009-09-25	23	-23	16.5435	33.4246	95.36	4.90601
Plumes_and_Blooms	pb215	4	2009	9	25	2009-09-25	24	-24	16.3129	33.4362	96.59	4.89391
Plumes_and_Blooms	pb215	4	2009	9	25	2009-09-25	25	-25	16.0792	33.4108	97.09	4.88478
Plumes_and_Blooms	pb215	4	2009	9	25	2009-09-25	26	-26	15.9794	33.4003	97.46	4.87077
Plumes_and_Blooms	pb215	4	2009	9	25	2009-09-25	27	-27	15.3947	33.4204	97.47	4.86788
Plumes_and_Blooms	pb215	4	2009	9	25	2009-09-25	28	-28	15.169	33.3924	97.42	4.84713
Plumes_and_Blooms	pb215	4	2009	9	25	2009-09-25	29	-29	15.0771	33.3797	97.53	4.81111
Plumes_and_Blooms	pb215	4	2009	9	25	2009-09-25	30	-30	15.0241	33.3759	97.31	4.76036
Plumes_and_Blooms	pb215	4	2009	9	25	2009-09-25	31	-31	14.8549	33.3802	97.46	4.71221
Plumes_and_Blooms	pb215	4	2009	9	25	2009-09-25	32	-32	14.7042	33.3833	97.37	4.6605
Plumes_and_Blooms	pb215	4	2009	9	25	2009-09-25	33	-33	14.4941	33.3881	97.6	4.60986
Plumes_and_Blooms	pb215	4	2009	9	25	2009-09-25	34	-34	14.1306	33.3997	97.72	4.56776
Plumes_and_Blooms	pb215	4	2009	9	25	2009-09-25	35	-35	13.9296	33.3862	97.79	4.5222
Plumes_and_Blooms	pb215	4	2009	9	25	2009-09-25	36	-36	13.7226	33.3832	97.87	4.47203
Plumes_and_Blooms	pb215	4	2009	9	25	2009-09-25	37	-37	13.5268	33.3922	97.97	4.43174
Plumes_and_Blooms	pb215	4	2009	9	25	2009-09-25	38	-38	13.4222	33.3759	97.92	4.40709
Plumes_and_Blooms	pb215	4	2009	9	25	2009-09-25	39	-39	13.3481	33.3789	97.97	4.39187
Plumes_and_Blooms	pb215	4	2009	9	25	2009-09-25	40	-40	13.2461	33.3881	98.11	4.3659
Plumes_and_Blooms	pb215	4	2009	9	25	2009-09-25	41	-41	13.2106	33.3886	98.11	4.34197
Plumes_and_Blooms	pb215	4	2009	9	25	2009-09-25	42	-42	13.2295	33.3797	97.99	4.30457
Plumes_and_Blooms	pb215	4	2009	9	25	2009-09-25	43	-43	13.2147	33.3866	98.11	4.26206
Plumes_and_Blooms	pb215	4	2009	9	25	2009-09-25	44	-44	13.1109	33.4031	98.16	4.23559
Plumes_and_Blooms	pb215	4	2009	9	25	2009-09-25	45	-45	12.9639	33.4065	98.22	4.22376
Plumes_and_Blooms	pb215	4	2009	9	25	2009-09-25	46	-46	12.932	33.3947	98.19	4.20325
Plumes_and_Blooms	pb215	4	2009	9	25	2009-09-25	47	-47	12.8869	33.3935	98.19	4.1782
Plumes_and_Blooms	pb215	4	2009	9	25	2009-09-25	48	-48	12.851	33.3962	98.25	4.15959
Plumes_and_Blooms	pb215	4	2009	9	25	2009-09-25	49	-49	12.7627	33.3979	98.24	4.13788
Plumes_and_Blooms	pb215	4	2009	9	25	2009-09-25	50	-50	12.7322	33.3965	98.22	4.10849
Plumes_and_Blooms	pb215	4	2009	9	25	2009-09-25	51	-51	12.6367	33.4069	98.17	4.07167
Plumes_and_Blooms	pb215	4	2009	9	25	2009-09-25	52	-52	12.5306	33.4046	98.32	4.01936
Plumes_and_Blooms	pb215	4	2009	9	25	2009-09-25	53	-53	12.4727	33.4071	98.27	3.9387
Plumes_and_Blooms	pb215	4	2009	9	25	2009-09-25	54	-54	12.2775	33.4319	98.35	3.87201
Plumes_and_Blooms	pb215	4	2009	9	25	2009-09-25	55	-55	12.0718	33.445	98.37	3.81906
Plumes_and_Blooms	pb215	4	2009	9	25	2009-09-25	56	-56	11.9463	33.4511	98.41	3.78436
Plumes_and_Blooms	pb215	4	2009	9	25	2009-09-25	57	-57	11.8244	33.4581	98.34	3.75679
Plumes_and_Blooms	pb215	4	2009	9	25	2009-09-25	58	-58	11.7339	33.4564	98.36	3.72592
Plumes_and_Blooms	pb215	4	2009	9	25	2009-09-25	59	-59	11.7119	33.4534	98.3	3.6877
Plumes_and_Blooms	pb215	4	2009	9	25	2009-09-25	60	-60	11.6731	33.4601	98.34	3.64233
Plumes_and_Blooms	pb215	4	2009	9	25	2009-09-25	61	-61	11.6221	33.4655	98.38	3.60089
Plumes_and_Blooms	pb215	4	2009	9	25	2009-09-25	62	-62	11.5657	33.4744	98.38	3.55995
Plumes_and_Blooms	pb215	4	2009	9	25	2009-09-25	63	-63	11.4318	33.4986	98.35	3.50927
Plumes_and_Blooms	pb215	4	2009	9	25	2009-09-25	64	-64	11.3547	33.5046	98.39	3.45224
Plumes_and_Blooms	pb215	4	2009	9	25	2009-09-25	65	-65	11.3198	33.5127	98.32	3.40977
Plumes_and_Blooms	pb215	4	2009	9	25	2009-09-25	66	-66	11.2553	33.525	98.37	3.3739
Plumes_and_Blooms	pb215	4	2009	9	25	2009-09-25	67	-67	11.1691	33.5375	98.43	3.33986
Plumes_and_Blooms	pb215	4	2009	9	25	2009-09-25	68	-68	11.1121	33.5439	98.46	3.30937
Plumes_and_Blooms	pb215	4	2009	9	25	2009-09-25	69	-69	11.074	33.5473	98.46	3.27969
Plumes_and_Blooms	pb215	4	2009	9	25	2009-09-25	70	-70	11.031	33.5533	98.36	3.24156
Plumes_and_Blooms	pb215	4	2009	9	25	2009-09-25	71	-71	10.9845	33.5663	98.43	3.19315
Plumes_and_Blooms	pb215	4	2009	9	25	2009-09-25	72	-72	10.9161	33.5869	98.4	3.15894
Plumes_and_Blooms	pb215	4	2009	9	25	2009-09-25	73	-73	10.8709	33.5955	98.39	3.13796
Plumes_and_Blooms	pb215	4	2009	9	25	2009-09-25	74	-74	10.8455	33.598	98.41	3.11502
Plumes_and_Blooms	pb215	4	2009	9	25	2009-09-25	75	-75	10.8167	33.6011	98.36	3.09163
Plumes_and_Blooms	pb215	4	2009	9	25	2009-09-25	76	-76	10.7905	33.6009	98.43	3.06546
Plumes_and_Blooms	pb215	4	2009	9	25	2009-09-25	77	-77	10.7476	33.6107	98.44	3.02683
Plumes_and_Blooms	pb215	4	2009	9	25	2009-09-25	78	-78	10.6941	33.6226	98.41	2.97598
Plumes_and_Blooms	pb215	4	2009	9	25	2009-09-25	79	-79	10.5853	33.649	98.39	2.93216
Plumes_and_Blooms	pb215	4	2009	9	25	2009-09-25	80	-80	10.5508	33.6579	98.43	2.90105
Plumes_and_Blooms	pb215	4	2009	9	25	2009-09-25	81	-81	10.5115	33.6675	98.46	2.86949
Plumes_and_Blooms	pb215	4	2009	9	25	2009-09-25	82	-82	10.4442	33.6816	98.41	2.8322
Plumes_and_Blooms	pb215	4	2009	9	25	2009-09-25	83	-83	10.3802	33.6989	98.43	2.79223
Plumes_and_Blooms	pb215	4	2009	9	25	2009-09-25	84	-84	10.3481	33.703	98.46	2.75786
Plumes_and_Blooms	pb215	4	2009	9	25	2009-09-25	85	-85	10.2732	33.7227	98.49	2.72241
Plumes_and_Blooms	pb215	4	2009	9	25	2009-09-25	86	-86	10.1825	33.7479	98.49	2.68456
Plumes_and_Blooms	pb215	4	2009	9	25	2009-09-25	87	-87	10.1603	33.7525	98.46	2.6582
Plumes_and_Blooms	pb215	4	2009	9	25	2009-09-25	88	-88	10.1466	33.7561	98.49	2.63483
Plumes_and_Blooms	pb215	4	2009	9	25	2009-09-25	89	-89	10.1316	33.7597	98.49	2.60829
Plumes_and_Blooms	pb215	4	2009	9	25	2009-09-25	90	-90	10.0874	33.7719	98.49	2.57166
Plumes_and_Blooms	pb215	4	2009	9	25	2009-09-25	91	-91	10.0406	33.7885	98.46	2.53663
Plumes_and_Blooms	pb215	4	2009	9	25	2009-09-25	92	-92	9.9882	33.8054	98.51	2.5053
Plumes_and_Blooms	pb215	4	2009	9	25	2009-09-25	93	-93	9.9382	33.8196	98.54	2.47516
Plumes_and_Blooms	pb215	4	2009	9	25	2009-09-25	94	-94	9.9062	33.8296	98.53	2.44886
Plumes_and_Blooms	pb215	4	2009	9	25	2009-09-25	95	-95	9.8698	33.8405	98.42	2.42643
Plumes_and_Blooms	pb215	4	2009	9	25	2009-09-25	96	-96	9.8453	33.8486	98.46	2.40807
Plumes_and_Blooms	pb215	4	2009	9	25	2009-09-25	97	-97	9.8333	33.8537	98.53	2.39143
Plumes_and_Blooms	pb215	4	2009	9	25	2009-09-25	98	-98	9.8167	33.8595	98.52	2.37109
Plumes_and_Blooms	pb215	4	2009	9	25	2009-09-25	99	-99	9.8031	33.8642	98.5	2.34694
Plumes_and_Blooms	pb215	4	2009	9	25	2009-09-25	100	-100	9.7876	33.8682	98.53	2.32756
Plumes_and_Blooms	pb215	4	2009	9	25	2009-09-25	101	-101	9.7638	33.8766	98.53	2.31104
Plumes_and_Blooms	pb215	4	2009	9	25	2009-09-25	102	-102	9.7382	33.8892	98.56	2.29665
Plumes_and_Blooms	pb215	4	2009	9	25	2009-09-25	103	-103	9.7201	33.8973	98.55	2.27964
Plumes_and_Blooms	pb215	4	2009	9	25	2009-09-25	104	-104	9.704	33.9047	98.57	2.25807
Plumes_and_Blooms	pb215	4	2009	9	25	2009-09-25	105	-105	9.6919	33.9107	98.57	2.23816
Plumes_and_Blooms	pb215	4	2009	9	25	2009-09-25	106	-106	9.6722	33.9169	98.5	2.22238
Plumes_and_Blooms	pb215	4	2009	9	25	2009-09-25	107	-107	9.6588	33.9221	98.43	2.20492
Plumes_and_Blooms	pb215	4	2009	9	25	2009-09-25	108	-108	9.6425	33.9314	98.32	2.18593
Plumes_and_Blooms	pb215	4	2009	9	25	2009-09-25	109	-109	9.6306	33.9359	98.46	2.17343
Plumes_and_Blooms	pb215	4	2009	9	25	2009-09-25	110	-110	9.6222	33.9388	98.51	2.16277
Plumes_and_Blooms	pb215	4	2009	9	25	2009-09-25	111	-111	9.618	33.9418	98.55	2.15443
Plumes_and_Blooms	pb215	4	2009	9	25	2009-09-25	112	-112	9.6157	33.9443	98.55	2.14573
Plumes_and_Blooms	pb215	4	2009	9	25	2009-09-25	113	-113	9.6076	33.9493	98.57	2.13832
Plumes_and_Blooms	pb215	4	2009	9	25	2009-09-25	114	-114	9.5989	33.9524	98.46	2.12841
Plumes_and_Blooms	pb215	4	2009	9	25	2009-09-25	115	-115	9.594	33.954	98.53	2.11441
Plumes_and_Blooms	pb215	4	2009	9	25	2009-09-25	116	-116	9.5866	33.9561	98.55	2.09544
Plumes_and_Blooms	pb215	4	2009	9	25	2009-09-25	117	-117	9.5764	33.9617	98.5	2.0804
Plumes_and_Blooms	pb215	4	2009	9	25	2009-09-25	118	-118	9.5682	33.9671	98.53	2.06891
Plumes_and_Blooms	pb215	4	2009	9	25	2009-09-25	119	-119	9.5634	33.9697	98.48	2.05814
Plumes_and_Blooms	pb215	4	2009	9	25	2009-09-25	120	-120	9.5546	33.9742	98.53	2.04642
Plumes_and_Blooms	pb215	4	2009	9	25	2009-09-25	121	-121	9.5397	33.9814	98.5	2.03631
Plumes_and_Blooms	pb215	4	2009	9	25	2009-09-25	122	-122	9.5191	33.9873	98.4	2.02445
Plumes_and_Blooms	pb215	4	2009	9	25	2009-09-25	123	-123	9.508	33.9889	98.47	2.00643
Plumes_and_Blooms	pb215	4	2009	9	25	2009-09-25	124	-124	9.4713	33.9949	98.49	1.97867
Plumes_and_Blooms	pb215	4	2009	9	25	2009-09-25	125	-125	9.4482	34.0011	98.49	1.95447
Plumes_and_Blooms	pb215	4	2009	9	25	2009-09-25	126	-126	9.4278	34.0062	98.47	1.92969
Plumes_and_Blooms	pb215	4	2009	9	25	2009-09-25	127	-127	9.4187	34.0082	98.42	1.9046
Plumes_and_Blooms	pb215	4	2009	9	25	2009-09-25	128	-128	9.419	34.0115	98.34	1.87085
Plumes_and_Blooms	pb215	4	2009	9	25	2009-09-25	129	-129	9.4134	34.0232	98.32	1.83285
Plumes_and_Blooms	pb215	4	2009	9	25	2009-09-25	130	-130	9.4065	34.03	98.3	1.81073
Plumes_and_Blooms	pb215	4	2009	9	25	2009-09-25	131	-131	9.3943	34.035	98.31	1.79459
Plumes_and_Blooms	pb215	4	2009	9	25	2009-09-25	132	-132	9.3908	34.0368	98.32	1.78291
Plumes_and_Blooms	pb215	4	2009	9	25	2009-09-25	133	-133	9.3891	34.0388	98.31	1.77145
Plumes_and_Blooms	pb215	4	2009	9	25	2009-09-25	134	-134	9.3863	34.0412	98.31	1.76079
Plumes_and_Blooms	pb215	4	2009	9	25	2009-09-25	135	-135	9.3785	34.0429	98.32	1.75121
Plumes_and_Blooms	pb215	4	2009	9	25	2009-09-25	136	-136	9.3707	34.0438	98.35	1.73905
Plumes_and_Blooms	pb215	4	2009	9	25	2009-09-25	137	-137	9.3635	34.045	98.31	1.72567
Plumes_and_Blooms	pb215	4	2009	9	25	2009-09-25	138	-138	9.3556	34.0471	98.29	1.71575
Plumes_and_Blooms	pb215	4	2009	9	25	2009-09-25	139	-139	9.3581	34.0486	98.34	1.7071
Plumes_and_Blooms	pb215	4	2009	9	25	2009-09-25	140	-140	9.3583	34.0511	98.27	1.69654
Plumes_and_Blooms	pb215	4	2009	9	25	2009-09-25	141	-141	9.3562	34.053	98.38	1.68445
Plumes_and_Blooms	pb215	4	2009	9	25	2009-09-25	142	-142	9.3401	34.0594	98.34	1.6823
Plumes_and_Blooms	pb215	4	2009	9	25	2009-09-25	143	-143	9.337	34.0591	98.32	1.68284
Plumes_and_Blooms	pb215	4	2009	9	25	2009-09-25	144	-144	9.3319	34.0595	98.25	1.68336
Plumes_and_Blooms	pb215	4	2009	9	25	2009-09-25	145	-145	9.3026	34.0637	98.15	1.68333
Plumes_and_Blooms	pb215	4	2009	9	25	2009-09-25	146	-146	9.2853	34.0653	98.12	1.683
Plumes_and_Blooms	pb215	4	2009	9	25	2009-09-25	147	-147	9.2696	34.0694	98.02	1.68004
Plumes_and_Blooms	pb215	4	2009	9	25	2009-09-25	148	-148	9.2579	34.0693	97.87	1.67804
Plumes_and_Blooms	pb215	4	2009	9	25	2009-09-25	149	-149	9.2509	34.0704	97.76	1.67327
Plumes_and_Blooms	pb215	4	2009	9	25	2009-09-25	150	-150	9.2387	34.0715	97.83	1.66585
Plumes_and_Blooms	pb215	4	2009	9	25	2009-09-25	151	-151	9.2338	34.0737	97.85	1.65796
Plumes_and_Blooms	pb215	4	2009	9	25	2009-09-25	152	-152	9.2298	34.0756	97.89	1.64943
Plumes_and_Blooms	pb215	4	2009	9	25	2009-09-25	153	-153	9.2255	34.0769	97.85	1.64125
Plumes_and_Blooms	pb215	4	2009	9	25	2009-09-25	154	-154	9.2222	34.0784	97.82	1.63357
Plumes_and_Blooms	pb215	4	2009	9	25	2009-09-25	155	-155	9.2165	34.0806	97.83	1.62646
Plumes_and_Blooms	pb215	4	2009	9	25	2009-09-25	156	-156	9.2126	34.0818	97.82	1.6205
Plumes_and_Blooms	pb215	4	2009	9	25	2009-09-25	157	-157	9.203	34.0855	97.79	1.61369
Plumes_and_Blooms	pb215	4	2009	9	25	2009-09-25	158	-158	9.1965	34.088	97.79	1.60884
Plumes_and_Blooms	pb215	4	2009	9	25	2009-09-25	159	-159	9.1954	34.0873	97.75	1.59981
Plumes_and_Blooms	pb215	4	2009	9	25	2009-09-25	160	-160	9.1959	34.088	97.73	1.58718
Plumes_and_Blooms	pb215	4	2009	9	25	2009-09-25	161	-161	9.1872	34.0907	97.74	1.58011
Plumes_and_Blooms	pb215	4	2009	9	25	2009-09-25	162	-162	9.1827	34.0925	97.72	1.57306
Plumes_and_Blooms	pb215	4	2009	9	25	2009-09-25	163	-163	9.1805	34.0931	97.69	1.56673
Plumes_and_Blooms	pb215	4	2009	9	25	2009-09-25	164	-164	9.1789	34.0935	97.71	1.55853
Plumes_and_Blooms	pb215	4	2009	9	25	2009-09-25	165	-165	9.1748	34.0953	97.66	1.54944
Plumes_and_Blooms	pb215	4	2009	9	25	2009-09-25	166	-166	9.1722	34.0959	97.62	1.5366
Plumes_and_Blooms	pb215	4	2009	9	25	2009-09-25	167	-167	9.1692	34.0969	97.54	1.51507
Plumes_and_Blooms	pb215	4	2009	9	25	2009-09-25	168	-168	9.1648	34.0989	97.46	1.49046
Plumes_and_Blooms	pb215	4	2009	9	25	2009-09-25	169	-169	9.1655	34.1015	97.4	1.46214
Plumes_and_Blooms	pb215	4	2009	9	25	2009-09-25	170	-170	9.172	34.1056	97.24	1.42891
Plumes_and_Blooms	pb215	4	2009	9	25	2009-09-25	171	-171	9.1782	34.1103	97.13	1.40526
Plumes_and_Blooms	pb215	4	2009	9	25	2009-09-25	172	-172	9.1809	34.1131	97.07	1.38434
Plumes_and_Blooms	pb215	4	2009	9	25	2009-09-25	173	-173	9.18	34.1143	97.02	1.36173
Plumes_and_Blooms	pb215	4	2009	9	25	2009-09-25	174	-174	9.1788	34.1148	96.93	1.33661
Plumes_and_Blooms	pb215	4	2009	9	25	2009-09-25	175	-175	9.1816	34.1152	96.86	1.30303
Plumes_and_Blooms	pb215	4	2009	9	25	2009-09-25	176	-176	9.1927	34.1208	97.31	1.27142
Plumes_and_Blooms	pb215	4	2009	9	25	2009-09-25	177	-177	9.1971	34.1244	97.21	1.24612
Plumes_and_Blooms	pb215	4	2009	9	25	2009-09-25	178	-178	9.1959	34.1292	96.89	1.22835
Plumes_and_Blooms	pb215	4	2009	9	25	2009-09-25	179	-179	9.1925	34.1306	96.62	1.21474
Plumes_and_Blooms	pb215	4	2009	9	25	2009-09-25	180	-180	9.1722	34.1342	96.34	1.20765
Plumes_and_Blooms	pb215	4	2009	9	25	2009-09-25	181	-181	9.162	34.1341	96.1	1.20176
Plumes_and_Blooms	pb215	4	2009	9	25	2009-09-25	182	-182	9.1594	34.1338	95.96	1.19632
Plumes_and_Blooms	pb215	4	2009	9	25	2009-09-25	183	-183	9.156	34.1334	95.75	1.18918
Plumes_and_Blooms	pb215	4	2009	9	25	2009-09-25	184	-184	9.154	34.1327	95.67	1.17673
Plumes_and_Blooms	pb215	4	2009	9	25	2009-09-25	185	-185	9.1552	34.1341	95.49	1.15837
Plumes_and_Blooms	pb215	4	2009	9	25	2009-09-25	186	-186	9.1571	34.1369	95.5	1.14742
Plumes_and_Blooms	pb215	4	2009	9	25	2009-09-25	187	-187	9.1555	34.1396	95.4	1.13974
Plumes_and_Blooms	pb215	4	2009	9	25	2009-09-25	188	-188	9.1508	34.1413	95.35	1.13455
Plumes_and_Blooms	pb215	4	2009	9	25	2009-09-25	189	-189	9.1461	34.1426	95.08	1.13088
Plumes_and_Blooms	pb215	4	2009	9	25	2009-09-25	190	-190	9.1338	34.1439	95.05	1.12781
Plumes_and_Blooms	pb215	4	2009	9	25	2009-09-25	191	-191	9.126	34.1438	94.98	1.12464
Plumes_and_Blooms	pb215	4	2009	9	25	2009-09-25	192	-192	9.1232	34.1441	94.93	1.12461
Plumes_and_Blooms	pb215	4	2009	9	25	2009-09-25	193	-193	9.1223	34.1437	94.89	1.11889
Plumes_and_Blooms	pb215	4	2009	9	25	2009-09-25	194	-194	9.1225	34.1436	94.77	1.10089
Plumes_and_Blooms	pb215	4	2009	9	25	2009-09-25	195	-195	9.1177	34.1447	94.84	1.07944
Plumes_and_Blooms	pb215	4	2009	9	25	2009-09-25	196	-196	9.1212	34.1469	94.94	1.06463
Plumes_and_Blooms	pb215	4	2009	9	25	2009-09-25	197	-197	9.1218	34.1482	95	1.05164
Plumes_and_Blooms	pb215	4	2009	9	25	2009-09-25	198	-198	9.1188	34.1497	95.08	1.03897
Plumes_and_Blooms	pb215	4	2009	9	25	2009-09-25	199	-199	9.1162	34.1502	95.06	1.02383
Plumes_and_Blooms	pb215	4	2009	9	25	2009-09-25	200	-200	9.1065	34.1531	94.97	1.00859
Plumes_and_Blooms	pb216	4	2009	10	30	2009-10-30	1	-1	15.9572	33.4504	87.48	5.02522
Plumes_and_Blooms	pb216	4	2009	10	30	2009-10-30	2	-2	15.8839	33.4559	86.99	5.036
Plumes_and_Blooms	pb216	4	2009	10	30	2009-10-30	3	-3	15.8544	33.4515	87.43	5.04879
Plumes_and_Blooms	pb216	4	2009	10	30	2009-10-30	4	-4	15.8284	33.4522	87.09	5.03912
Plumes_and_Blooms	pb216	4	2009	10	30	2009-10-30	5	-5	15.8204	33.4503	86.63	5.03027
Plumes_and_Blooms	pb216	4	2009	10	30	2009-10-30	6	-6	15.7889	33.4499	86.11	5.01346
Plumes_and_Blooms	pb216	4	2009	10	30	2009-10-30	7	-7	15.7639	33.4466	85.47	5.00893
Plumes_and_Blooms	pb216	4	2009	10	30	2009-10-30	8	-8	15.749	33.4428	86.96	5.02886
Plumes_and_Blooms	pb216	4	2009	10	30	2009-10-30	9	-9	15.7093	33.4439	86.73	5.0232
Plumes_and_Blooms	pb216	4	2009	10	30	2009-10-30	10	-10	15.6547	33.4381	86.29	4.97923
Plumes_and_Blooms	pb216	4	2009	10	30	2009-10-30	11	-11	15.6214	33.4307	87.46	4.92026
Plumes_and_Blooms	pb216	4	2009	10	30	2009-10-30	12	-12	15.4638	33.4422	87.59	4.87446
Plumes_and_Blooms	pb216	4	2009	10	30	2009-10-30	13	-13	15.1052	33.4254	87.49	4.83329
Plumes_and_Blooms	pb216	4	2009	10	30	2009-10-30	14	-14	14.8856	33.4161	88.92	4.80069
Plumes_and_Blooms	pb216	4	2009	10	30	2009-10-30	15	-15	14.7927	33.4029	89.58	4.76772
Plumes_and_Blooms	pb216	4	2009	10	30	2009-10-30	16	-16	14.7558	33.403	89.48	4.73789
Plumes_and_Blooms	pb216	4	2009	10	30	2009-10-30	17	-17	14.6206	33.4006	89.15	4.74269
Plumes_and_Blooms	pb216	4	2009	10	30	2009-10-30	18	-18	14.601	33.3934	89.39	4.73845
Plumes_and_Blooms	pb216	4	2009	10	30	2009-10-30	19	-19	14.5772	33.395	89.45	4.72792
Plumes_and_Blooms	pb216	4	2009	10	30	2009-10-30	20	-20	14.5579	33.3943	89.84	4.69564
Plumes_and_Blooms	pb216	4	2009	10	30	2009-10-30	21	-21	14.5135	33.3957	89.82	4.64543
Plumes_and_Blooms	pb216	4	2009	10	30	2009-10-30	22	-22	14.3033	33.3984	90.68	4.57912
Plumes_and_Blooms	pb216	4	2009	10	30	2009-10-30	23	-23	14.0581	33.3962	90.68	4.50306
Plumes_and_Blooms	pb216	4	2009	10	30	2009-10-30	24	-24	13.7075	33.3814	91.25	4.465
Plumes_and_Blooms	pb216	4	2009	10	30	2009-10-30	25	-25	13.5781	33.3721	91.38	4.44708
Plumes_and_Blooms	pb216	4	2009	10	30	2009-10-30	26	-26	13.5039	33.359	91.59	4.4352
Plumes_and_Blooms	pb216	4	2009	10	30	2009-10-30	27	-27	13.4814	33.353	91.55	4.41734
Plumes_and_Blooms	pb216	4	2009	10	30	2009-10-30	28	-28	13.4668	33.3539	91.52	4.38902
Plumes_and_Blooms	pb216	4	2009	10	30	2009-10-30	29	-29	13.4024	33.3602	91.68	4.37015
Plumes_and_Blooms	pb216	4	2009	10	30	2009-10-30	30	-30	13.3344	33.3635	91.79	4.35011
Plumes_and_Blooms	pb216	4	2009	10	30	2009-10-30	31	-31	13.2273	33.3654	91.82	4.34427
Plumes_and_Blooms	pb216	4	2009	10	30	2009-10-30	32	-32	13.2284	33.3619	91.87	4.34016
Plumes_and_Blooms	pb216	4	2009	10	30	2009-10-30	33	-33	13.224	33.3624	91.93	4.33176
Plumes_and_Blooms	pb216	4	2009	10	30	2009-10-30	34	-34	13.2216	33.3615	91.87	4.33315
Plumes_and_Blooms	pb216	4	2009	10	30	2009-10-30	35	-35	13.2259	33.3616	91.91	4.33473
Plumes_and_Blooms	pb216	4	2009	10	30	2009-10-30	36	-36	13.2184	33.3624	91.97	4.34044
Plumes_and_Blooms	pb216	4	2009	10	30	2009-10-30	37	-37	13.2195	33.3614	91.73	4.3388
Plumes_and_Blooms	pb216	4	2009	10	30	2009-10-30	38	-38	13.2262	33.3622	91.82	4.31154
Plumes_and_Blooms	pb216	4	2009	10	30	2009-10-30	39	-39	13.2183	33.3637	91.96	4.28156
Plumes_and_Blooms	pb216	4	2009	10	30	2009-10-30	40	-40	13.1821	33.3811	91.32	4.26072
Plumes_and_Blooms	pb216	4	2009	10	30	2009-10-30	41	-41	13.0674	33.3967	91.66	4.24641
Plumes_and_Blooms	pb216	4	2009	10	30	2009-10-30	42	-42	12.9761	33.4033	91.67	4.21628
Plumes_and_Blooms	pb216	4	2009	10	30	2009-10-30	43	-43	12.9211	33.4033	91.67	4.17817
Plumes_and_Blooms	pb216	4	2009	10	30	2009-10-30	44	-44	12.8615	33.4052	91.79	4.14556
Plumes_and_Blooms	pb216	4	2009	10	30	2009-10-30	45	-45	12.7229	33.3971	92.8	4.1311
Plumes_and_Blooms	pb216	4	2009	10	30	2009-10-30	46	-46	12.7052	33.3868	92.56	4.12124
Plumes_and_Blooms	pb216	4	2009	10	30	2009-10-30	47	-47	12.7008	33.3856	92.53	4.1032
Plumes_and_Blooms	pb216	4	2009	10	30	2009-10-30	48	-48	12.6863	33.3851	92.72	4.10063
Plumes_and_Blooms	pb216	4	2009	10	30	2009-10-30	49	-49	12.6662	33.3882	92.57	4.0951
Plumes_and_Blooms	pb216	4	2009	10	30	2009-10-30	50	-50	12.6165	33.3936	92.27	4.06978
Plumes_and_Blooms	pb216	4	2009	10	30	2009-10-30	51	-51	12.5714	33.4009	91.76	3.98942
Plumes_and_Blooms	pb216	4	2009	10	30	2009-10-30	52	-52	12.461	33.4216	93.37	3.91571
Plumes_and_Blooms	pb216	4	2009	10	30	2009-10-30	53	-53	12.2753	33.4288	94.85	3.87435
Plumes_and_Blooms	pb216	4	2009	10	30	2009-10-30	54	-54	12.0533	33.4061	95.59	3.8239
Plumes_and_Blooms	pb216	4	2009	10	30	2009-10-30	55	-55	12.0099	33.4097	95.51	3.79702
Plumes_and_Blooms	pb216	4	2009	10	30	2009-10-30	56	-56	11.9752	33.4115	95.25	3.78839
Plumes_and_Blooms	pb216	4	2009	10	30	2009-10-30	57	-57	11.675	33.4306	95.98	3.78216
Plumes_and_Blooms	pb216	4	2009	10	30	2009-10-30	58	-58	11.3805	33.3965	96.28	3.77689
Plumes_and_Blooms	pb216	4	2009	10	30	2009-10-30	59	-59	11.3461	33.3756	96.31	3.77202
Plumes_and_Blooms	pb216	4	2009	10	30	2009-10-30	60	-60	11.3298	33.3726	95.86	3.75801
Plumes_and_Blooms	pb216	4	2009	10	30	2009-10-30	61	-61	11.3219	33.3747	96.23	3.71872
Plumes_and_Blooms	pb216	4	2009	10	30	2009-10-30	62	-62	11.3062	33.3882	96.28	3.66934
Plumes_and_Blooms	pb216	4	2009	10	30	2009-10-30	63	-63	11.2702	33.4024	96.31	3.61649
Plumes_and_Blooms	pb216	4	2009	10	30	2009-10-30	64	-64	11.1933	33.417	96.4	3.55737
Plumes_and_Blooms	pb216	4	2009	10	30	2009-10-30	65	-65	11.0329	33.4606	96.6	3.5082
Plumes_and_Blooms	pb216	4	2009	10	30	2009-10-30	66	-66	10.9018	33.4856	96.72	3.47565
Plumes_and_Blooms	pb216	4	2009	10	30	2009-10-30	67	-67	10.8399	33.494	96.85	3.44945
Plumes_and_Blooms	pb216	4	2009	10	30	2009-10-30	68	-68	10.8029	33.498	96.86	3.4238
Plumes_and_Blooms	pb216	4	2009	10	30	2009-10-30	69	-69	10.7819	33.5022	96.81	3.39414
Plumes_and_Blooms	pb216	4	2009	10	30	2009-10-30	70	-70	10.7621	33.5115	96.16	3.3562
Plumes_and_Blooms	pb216	4	2009	10	30	2009-10-30	71	-71	10.7535	33.518	96.5	3.31641
Plumes_and_Blooms	pb216	4	2009	10	30	2009-10-30	72	-72	10.729	33.5292	96.64	3.27267
Plumes_and_Blooms	pb216	4	2009	10	30	2009-10-30	73	-73	10.67	33.5523	96.79	3.23301
Plumes_and_Blooms	pb216	4	2009	10	30	2009-10-30	74	-74	10.6398	33.5617	96.83	3.18987
Plumes_and_Blooms	pb216	4	2009	10	30	2009-10-30	75	-75	10.5943	33.5783	96.86	3.13461
Plumes_and_Blooms	pb216	4	2009	10	30	2009-10-30	76	-76	10.5484	33.5958	96.81	3.08075
Plumes_and_Blooms	pb216	4	2009	10	30	2009-10-30	77	-77	10.5026	33.6188	96.79	3.0371
Plumes_and_Blooms	pb216	4	2009	10	30	2009-10-30	78	-78	10.4327	33.6513	96.5	3.00236
Plumes_and_Blooms	pb216	4	2009	10	30	2009-10-30	79	-79	10.3858	33.6703	96.74	2.96126
Plumes_and_Blooms	pb216	4	2009	10	30	2009-10-30	80	-80	10.3617	33.6816	96.81	2.91595
Plumes_and_Blooms	pb216	4	2009	10	30	2009-10-30	81	-81	10.3485	33.69	96.91	2.88413
Plumes_and_Blooms	pb216	4	2009	10	30	2009-10-30	82	-82	10.3449	33.6967	96.84	2.85744
Plumes_and_Blooms	pb216	4	2009	10	30	2009-10-30	83	-83	10.3283	33.7053	96.88	2.82442
Plumes_and_Blooms	pb216	4	2009	10	30	2009-10-30	84	-84	10.2938	33.7212	96.95	2.77929
Plumes_and_Blooms	pb216	4	2009	10	30	2009-10-30	85	-85	10.2688	33.7327	96.97	2.72965
Plumes_and_Blooms	pb216	4	2009	10	30	2009-10-30	86	-86	10.2531	33.7467	96.85	2.68569
Plumes_and_Blooms	pb216	4	2009	10	30	2009-10-30	87	-87	10.2565	33.7634	96.63	2.65279
Plumes_and_Blooms	pb216	4	2009	10	30	2009-10-30	88	-88	10.252	33.7788	96.67	2.63187
Plumes_and_Blooms	pb216	4	2009	10	30	2009-10-30	89	-89	10.2446	33.7809	96.63	2.61791
Plumes_and_Blooms	pb216	4	2009	10	30	2009-10-30	90	-90	10.2364	33.7812	96.61	2.60384
Plumes_and_Blooms	pb216	4	2009	10	30	2009-10-30	91	-91	10.2261	33.7809	96.57	2.58823
Plumes_and_Blooms	pb216	4	2009	10	30	2009-10-30	92	-92	10.222	33.781	96.52	2.5715
Plumes_and_Blooms	pb216	4	2009	10	30	2009-10-30	93	-93	10.2196	33.7809	96.49	2.55152
Plumes_and_Blooms	pb216	4	2009	10	30	2009-10-30	94	-94	10.2171	33.7831	96.53	2.53363
Plumes_and_Blooms	pb216	4	2009	10	30	2009-10-30	95	-95	10.1937	33.7979	96.42	2.52117
Plumes_and_Blooms	pb216	4	2009	10	30	2009-10-30	96	-96	10.1836	33.8001	96.44	2.5124
Plumes_and_Blooms	pb216	4	2009	10	30	2009-10-30	97	-97	10.1802	33.802	96.47	2.50445
Plumes_and_Blooms	pb216	4	2009	10	30	2009-10-30	98	-98	10.179	33.8029	96.44	2.49917
Plumes_and_Blooms	pb216	4	2009	10	30	2009-10-30	99	-99	10.1808	33.8031	96.51	2.4967
Plumes_and_Blooms	pb216	4	2009	10	30	2009-10-30	100	-100	10.1824	33.8041	96.5	2.49239
Plumes_and_Blooms	pb216	4	2009	10	30	2009-10-30	101	-101	10.1831	33.8037	96.51	2.48542
Plumes_and_Blooms	pb216	4	2009	10	30	2009-10-30	102	-102	10.1801	33.8047	96.41	2.47786
Plumes_and_Blooms	pb216	4	2009	10	30	2009-10-30	103	-103	10.1697	33.807	96.5	2.46495
Plumes_and_Blooms	pb216	4	2009	10	30	2009-10-30	104	-104	10.1328	33.8101	96.14	2.45217
Plumes_and_Blooms	pb216	4	2009	10	30	2009-10-30	105	-105	10.1121	33.8131	96.01	2.43861
Plumes_and_Blooms	pb216	4	2009	10	30	2009-10-30	106	-106	10.0823	33.8248	96.24	2.42588
Plumes_and_Blooms	pb216	4	2009	10	30	2009-10-30	107	-107	10.0631	33.8309	96.19	2.41211
Plumes_and_Blooms	pb216	4	2009	10	30	2009-10-30	108	-108	10.0492	33.837	96.31	2.39147
Plumes_and_Blooms	pb216	4	2009	10	30	2009-10-30	109	-109	10.0292	33.8455	96.29	2.36994
Plumes_and_Blooms	pb216	4	2009	10	30	2009-10-30	110	-110	10.016	33.8515	96.16	2.35633
Plumes_and_Blooms	pb216	4	2009	10	30	2009-10-30	111	-111	10.01	33.8551	96.31	2.34707
Plumes_and_Blooms	pb216	4	2009	10	30	2009-10-30	112	-112	10.0069	33.8566	96.31	2.33978
Plumes_and_Blooms	pb216	4	2009	10	30	2009-10-30	113	-113	10.006	33.8572	96.27	2.33367
Plumes_and_Blooms	pb216	4	2009	10	30	2009-10-30	114	-114	10.0064	33.8569	96.26	2.32914
Plumes_and_Blooms	pb216	4	2009	10	30	2009-10-30	115	-115	10.0063	33.857	96.26	2.32359
Plumes_and_Blooms	pb216	4	2009	10	30	2009-10-30	116	-116	10.0047	33.8576	96.22	2.3183
Plumes_and_Blooms	pb216	4	2009	10	30	2009-10-30	117	-117	9.9993	33.8599	96.16	2.3139
Plumes_and_Blooms	pb216	4	2009	10	30	2009-10-30	118	-118	9.9972	33.8609	96.15	2.31035
Plumes_and_Blooms	pb216	4	2009	10	30	2009-10-30	119	-119	9.9933	33.8624	96.1	2.30658
Plumes_and_Blooms	pb216	4	2009	10	30	2009-10-30	120	-120	9.9903	33.863	96.12	2.303
Plumes_and_Blooms	pb216	4	2009	10	30	2009-10-30	121	-121	9.9852	33.8649	96.15	2.30002
Plumes_and_Blooms	pb216	4	2009	10	30	2009-10-30	122	-122	9.9835	33.8647	96.1	2.29961
Plumes_and_Blooms	pb216	4	2009	10	30	2009-10-30	123	-123	9.9822	33.8651	96.08	2.29718
Plumes_and_Blooms	pb216	4	2009	10	30	2009-10-30	124	-124	9.9787	33.8656	96.01	2.29627
Plumes_and_Blooms	pb216	4	2009	10	30	2009-10-30	125	-125	9.9773	33.8661	96.05	2.2895
Plumes_and_Blooms	pb216	4	2009	10	30	2009-10-30	126	-126	9.9758	33.8665	96.1	2.2837
Plumes_and_Blooms	pb216	4	2009	10	30	2009-10-30	127	-127	9.9713	33.8669	96.09	2.27795
Plumes_and_Blooms	pb216	4	2009	10	30	2009-10-30	128	-128	9.961	33.8699	96.03	2.2721
Plumes_and_Blooms	pb216	4	2009	10	30	2009-10-30	129	-129	9.9395	33.8769	95.91	2.26437
Plumes_and_Blooms	pb216	4	2009	10	30	2009-10-30	130	-130	9.9394	33.8765	96.01	2.25912
Plumes_and_Blooms	pb216	4	2009	10	30	2009-10-30	131	-131	9.9375	33.8771	95.99	2.25498
Plumes_and_Blooms	pb216	4	2009	10	30	2009-10-30	132	-132	9.9329	33.8789	95.99	2.25015
Plumes_and_Blooms	pb216	4	2009	10	30	2009-10-30	133	-133	9.9218	33.8825	95.98	2.24439
Plumes_and_Blooms	pb216	4	2009	10	30	2009-10-30	134	-134	9.9211	33.8822	96.03	2.23912
Plumes_and_Blooms	pb216	4	2009	10	30	2009-10-30	135	-135	9.9159	33.8849	96.09	2.23183
Plumes_and_Blooms	pb216	4	2009	10	30	2009-10-30	136	-136	9.9146	33.886	96.09	2.22288
Plumes_and_Blooms	pb216	4	2009	10	30	2009-10-30	137	-137	9.9133	33.8876	96.11	2.21473
Plumes_and_Blooms	pb216	4	2009	10	30	2009-10-30	138	-138	9.91	33.8902	96.15	2.20768
Plumes_and_Blooms	pb216	4	2009	10	30	2009-10-30	139	-139	9.9066	33.892	96.18	2.20165
Plumes_and_Blooms	pb216	4	2009	10	30	2009-10-30	140	-140	9.9025	33.8932	96.1	2.19769
Plumes_and_Blooms	pb216	4	2009	10	30	2009-10-30	141	-141	9.8985	33.8947	96.1	2.19345
Plumes_and_Blooms	pb216	4	2009	10	30	2009-10-30	142	-142	9.8994	33.8983	96.21	2.18988
Plumes_and_Blooms	pb216	4	2009	10	30	2009-10-30	143	-143	9.9009	33.9006	96.24	2.18508
Plumes_and_Blooms	pb216	4	2009	10	30	2009-10-30	144	-144	9.901	33.8997	96.31	2.17897
Plumes_and_Blooms	pb216	4	2009	10	30	2009-10-30	145	-145	9.8888	33.9017	96.45	2.17004
Plumes_and_Blooms	pb216	4	2009	10	30	2009-10-30	146	-146	9.8315	33.8984	96.4	2.16012
Plumes_and_Blooms	pb216	4	2009	10	30	2009-10-30	147	-147	9.7692	33.9009	96.36	2.15174
Plumes_and_Blooms	pb216	4	2009	10	30	2009-10-30	148	-148	9.738	33.9018	96.26	2.14646
Plumes_and_Blooms	pb216	4	2009	10	30	2009-10-30	149	-149	9.7354	33.9027	96.11	2.14296
Plumes_and_Blooms	pb216	4	2009	10	30	2009-10-30	150	-150	9.7328	33.9035	92.96	2.14048
Plumes_and_Blooms	pb216	4	2009	10	30	2009-10-30	151	-151	9.7226	33.9053	96.2	2.13762
Plumes_and_Blooms	pb216	4	2009	10	30	2009-10-30	152	-152	9.7152	33.9067	96.05	2.13522
Plumes_and_Blooms	pb216	4	2009	10	30	2009-10-30	153	-153	9.71	33.9101	96.27	2.13221
Plumes_and_Blooms	pb216	4	2009	10	30	2009-10-30	154	-154	9.7067	33.9118	96.37	2.12933
Plumes_and_Blooms	pb216	4	2009	10	30	2009-10-30	155	-155	9.6995	33.9152	96.32	2.12325
Plumes_and_Blooms	pb216	4	2009	10	30	2009-10-30	156	-156	9.6943	33.9166	96.36	2.11583
Plumes_and_Blooms	pb216	4	2009	10	30	2009-10-30	157	-157	9.6923	33.9172	96.38	2.10585
Plumes_and_Blooms	pb216	4	2009	10	30	2009-10-30	158	-158	9.6876	33.9178	96.46	2.09217
Plumes_and_Blooms	pb216	4	2009	10	30	2009-10-30	159	-159	9.6741	33.9198	83.53	2.07392
Plumes_and_Blooms	pb216	4	2009	10	30	2009-10-30	160	-160	9.6551	33.9223	88.67	2.05877
Plumes_and_Blooms	pb216	4	2009	10	30	2009-10-30	161	-161	9.6432	33.925	96.41	2.04756
Plumes_and_Blooms	pb216	4	2009	10	30	2009-10-30	162	-162	9.6363	33.9271	96.67	2.03643
Plumes_and_Blooms	pb216	4	2009	10	30	2009-10-30	163	-163	9.6281	33.9301	96.73	2.02557
Plumes_and_Blooms	pb216	4	2009	10	30	2009-10-30	164	-164	9.6214	33.933	96.7	2.01586
Plumes_and_Blooms	pb216	4	2009	10	30	2009-10-30	165	-165	9.6198	33.9331	96.53	2.00769
Plumes_and_Blooms	pb216	4	2009	10	30	2009-10-30	166	-166	9.6169	33.9348	93.86	1.99534
Plumes_and_Blooms	pb216	4	2009	10	30	2009-10-30	167	-167	9.595	33.9431	96.47	1.98546
Plumes_and_Blooms	pb216	4	2009	10	30	2009-10-30	168	-168	9.5904	33.9441	87.38	1.97603
Plumes_and_Blooms	pb216	4	2009	10	30	2009-10-30	169	-169	9.5869	33.9455	92.83	1.96549
Plumes_and_Blooms	pb216	4	2009	10	30	2009-10-30	170	-170	9.5815	33.9477	87.31	1.9576
Plumes_and_Blooms	pb216	4	2009	10	30	2009-10-30	171	-171	9.5707	33.9518	95.46	1.95182
Plumes_and_Blooms	pb216	4	2009	10	30	2009-10-30	172	-172	9.5616	33.9547	96.68	1.9483
Plumes_and_Blooms	pb216	4	2009	10	30	2009-10-30	173	-173	9.5601	33.9544	96.73	1.94377
Plumes_and_Blooms	pb216	4	2009	10	30	2009-10-30	174	-174	9.5618	33.9536	96.76	1.9366
Plumes_and_Blooms	pb216	4	2009	10	30	2009-10-30	175	-175	9.555	33.9561	96.74	1.9263
Plumes_and_Blooms	pb216	4	2009	10	30	2009-10-30	176	-176	9.5434	33.9599	96.75	1.91663
Plumes_and_Blooms	pb216	4	2009	10	30	2009-10-30	177	-177	9.5391	33.9604	96.74	1.90475
Plumes_and_Blooms	pb216	4	2009	10	30	2009-10-30	178	-178	9.5321	33.9648	96.75	1.89
Plumes_and_Blooms	pb216	4	2009	10	30	2009-10-30	179	-179	9.5123	33.9751	96.74	1.87463
Plumes_and_Blooms	pb216	4	2009	10	30	2009-10-30	180	-180	9.495	33.9833	96.72	1.86061
Plumes_and_Blooms	pb216	4	2009	10	30	2009-10-30	181	-181	9.4807	33.989	96.62	1.84966
Plumes_and_Blooms	pb216	4	2009	10	30	2009-10-30	182	-182	9.4744	33.9917	96.62	1.83617
Plumes_and_Blooms	pb216	4	2009	10	30	2009-10-30	183	-183	9.4622	33.9962	96.57	1.81986
Plumes_and_Blooms	pb216	4	2009	10	30	2009-10-30	184	-184	9.4532	34	96.59	1.80705
Plumes_and_Blooms	pb216	4	2009	10	30	2009-10-30	185	-185	9.4422	34.0042	96.58	1.79774
Plumes_and_Blooms	pb216	4	2009	10	30	2009-10-30	186	-186	9.4374	34.0056	96.58	1.78731
Plumes_and_Blooms	pb216	4	2009	10	30	2009-10-30	187	-187	9.4294	34.0089	96.62	1.77333
Plumes_and_Blooms	pb216	4	2009	10	30	2009-10-30	188	-188	9.4253	34.0107	96.6	1.75856
Plumes_and_Blooms	pb216	4	2009	10	30	2009-10-30	189	-189	9.4216	34.0126	96.68	1.74034
Plumes_and_Blooms	pb216	4	2009	10	30	2009-10-30	190	-190	9.4057	34.02	96.6	1.72624
Plumes_and_Blooms	pb216	4	2009	10	30	2009-10-30	191	-191	9.3984	34.0237	96.74	1.712
Plumes_and_Blooms	pb216	4	2009	10	30	2009-10-30	192	-192	9.3913	34.0264	96.67	1.70263
Plumes_and_Blooms	pb216	4	2009	10	30	2009-10-30	193	-193	9.3895	34.0271	96.72	1.69503
Plumes_and_Blooms	pb216	4	2009	10	30	2009-10-30	194	-194	9.388	34.0276	96.69	1.68776
Plumes_and_Blooms	pb216	4	2009	10	30	2009-10-30	195	-195	9.3867	34.0283	96.63	1.67879
Plumes_and_Blooms	pb216	4	2009	10	30	2009-10-30	196	-196	9.383	34.03	96.73	1.66759
Plumes_and_Blooms	pb216	4	2009	10	30	2009-10-30	197	-197	9.3773	34.0332	96.73	1.66024
Plumes_and_Blooms	pb216	4	2009	10	30	2009-10-30	198	-198	9.3759	34.0342	96.7	1.65086
Plumes_and_Blooms	pb216	4	2009	10	30	2009-10-30	199	-199	9.3727	34.0369	96.75	1.64295
Plumes_and_Blooms	pb216	4	2009	10	30	2009-10-30	200	-200	9.3694	34.0378	96.73	1.63866
Plumes_and_Blooms	pb217	4	2009	11	19	2009-11-19	1	-1	14.9596	33.3326	7.36	4.29128
Plumes_and_Blooms	pb217	4	2009	11	19	2009-11-19	2	-2	14.9184	33.3953	6.41	4.53944
Plumes_and_Blooms	pb217	4	2009	11	19	2009-11-19	3	-3	14.8865	33.3907	5.16	4.61392
Plumes_and_Blooms	pb217	4	2009	11	19	2009-11-19	4	-4	14.8757	33.3863	4.49	4.66129
Plumes_and_Blooms	pb217	4	2009	11	19	2009-11-19	5	-5	14.853	33.3925	5.28	4.68891
Plumes_and_Blooms	pb217	4	2009	11	19	2009-11-19	6	-6	14.8475	33.3883	5.64	4.70398
Plumes_and_Blooms	pb217	4	2009	11	19	2009-11-19	7	-7	14.8354	33.3908	6.9	4.71591
Plumes_and_Blooms	pb217	4	2009	11	19	2009-11-19	8	-8	14.8135	33.3908	5.95	4.71233
Plumes_and_Blooms	pb217	4	2009	11	19	2009-11-19	9	-9	14.7979	33.3909	6.23	4.70801
Plumes_and_Blooms	pb217	4	2009	11	19	2009-11-19	10	-10	14.7775	33.3915	6.95	4.7042
Plumes_and_Blooms	pb217	4	2009	11	19	2009-11-19	11	-11	14.7316	33.3941	5.92	4.69832
Plumes_and_Blooms	pb217	4	2009	11	19	2009-11-19	12	-12	14.7011	33.3935	7.22	4.68722
Plumes_and_Blooms	pb217	4	2009	11	19	2009-11-19	13	-13	14.6872	33.3925	8.63	4.6779
Plumes_and_Blooms	pb217	4	2009	11	19	2009-11-19	14	-14	14.6575	33.3942	8.96	4.66887
Plumes_and_Blooms	pb217	4	2009	11	19	2009-11-19	15	-15	14.6538	33.392	7.86	4.66025
Plumes_and_Blooms	pb217	4	2009	11	19	2009-11-19	16	-16	14.6275	33.3934	7.04	4.65539
Plumes_and_Blooms	pb217	4	2009	11	19	2009-11-19	17	-17	14.6099	33.3932	7.92	4.64547
Plumes_and_Blooms	pb217	4	2009	11	19	2009-11-19	18	-18	14.5942	33.3921	7.85	4.64415
Plumes_and_Blooms	pb217	4	2009	11	19	2009-11-19	19	-19	14.5897	33.3908	9.01	4.64547
Plumes_and_Blooms	pb217	4	2009	11	19	2009-11-19	20	-20	14.5801	33.3913	7.6	4.64599
Plumes_and_Blooms	pb217	4	2009	11	19	2009-11-19	21	-21	14.5647	33.3929	7.75	4.6351
Plumes_and_Blooms	pb217	4	2009	11	19	2009-11-19	22	-22	14.5359	33.3928	7.55	4.62607
Plumes_and_Blooms	pb217	4	2009	11	19	2009-11-19	23	-23	14.5253	33.3929	7.47	4.61894
Plumes_and_Blooms	pb217	4	2009	11	19	2009-11-19	24	-24	14.5008	33.3933	6.17	4.61967
Plumes_and_Blooms	pb217	4	2009	11	19	2009-11-19	25	-25	14.4825	33.3919	6.88	4.6275
Plumes_and_Blooms	pb217	4	2009	11	19	2009-11-19	26	-26	14.4951	33.3917	7.67	4.64093
Plumes_and_Blooms	pb217	4	2009	11	19	2009-11-19	27	-27	14.4409	33.3963	7.3	4.62603
Plumes_and_Blooms	pb217	4	2009	11	19	2009-11-19	28	-28	14.3989	33.398	7.04	4.60101
Plumes_and_Blooms	pb217	4	2009	11	19	2009-11-19	29	-29	14.3631	33.4	6.66	4.55579
Plumes_and_Blooms	pb217	4	2009	11	19	2009-11-19	30	-30	14.1946	33.4112	7.02	4.52642
Plumes_and_Blooms	pb217	4	2009	11	19	2009-11-19	31	-31	14.085	33.4043	7.91	4.50752
Plumes_and_Blooms	pb217	4	2009	11	19	2009-11-19	32	-32	14.0144	33.4027	6.77	4.48725
Plumes_and_Blooms	pb217	4	2009	11	19	2009-11-19	33	-33	13.9686	33.4007	7.25	4.47462
Plumes_and_Blooms	pb217	4	2009	11	19	2009-11-19	34	-34	13.9521	33.3991	6.58	4.46465
Plumes_and_Blooms	pb217	4	2009	11	19	2009-11-19	35	-35	13.9206	33.4	6.63	4.45046
Plumes_and_Blooms	pb217	4	2009	11	19	2009-11-19	36	-36	13.906	33.3994	6.24	4.44148
Plumes_and_Blooms	pb217	4	2009	11	19	2009-11-19	37	-37	13.8898	33.4007	8.77	4.40964
Plumes_and_Blooms	pb217	4	2009	11	19	2009-11-19	38	-38	13.8073	33.4061	11.78	4.35744
Plumes_and_Blooms	pb217	4	2009	11	19	2009-11-19	39	-39	13.6843	33.4129	11.22	4.30866
Plumes_and_Blooms	pb217	4	2009	11	19	2009-11-19	40	-40	13.5303	33.4252	6.75	4.27288
Plumes_and_Blooms	pb217	4	2009	11	19	2009-11-19	41	-41	13.4748	33.4252	5.83	4.24966
Plumes_and_Blooms	pb217	4	2009	11	19	2009-11-19	42	-42	13.431	33.422	5.38	4.22789
Plumes_and_Blooms	pb217	4	2009	11	19	2009-11-19	43	-43	13.3567	33.427	4.79	4.2195
Plumes_and_Blooms	pb217	4	2009	11	19	2009-11-19	44	-44	13.2635	33.4235	4.87	4.17919
Plumes_and_Blooms	pb217	4	2009	11	19	2009-11-19	45	-45	13.2216	33.4228	4.53	4.1283
Plumes_and_Blooms	pb217	4	2009	11	19	2009-11-19	46	-46	13.1669	33.4241	4.18	4.07612
Plumes_and_Blooms	pb217	4	2009	11	19	2009-11-19	47	-47	13.0085	33.4399	3.83	4.02109
Plumes_and_Blooms	pb217	4	2009	11	19	2009-11-19	48	-48	12.6776	33.4042	4.56	3.99812
Plumes_and_Blooms	pb217	4	2009	11	19	2009-11-19	49	-49	12.5879	33.3956	4.04	3.93539
Plumes_and_Blooms	pb217	4	2009	11	19	2009-11-19	50	-50	12.5163	33.4129	3.25	3.86894
Plumes_and_Blooms	pb217	4	2009	11	19	2009-11-19	51	-51	12.3679	33.4303	2.81	3.78206
Plumes_and_Blooms	pb217	4	2009	11	19	2009-11-19	52	-52	12.1257	33.467	2.98	3.69394
Plumes_and_Blooms	pb217	4	2009	11	19	2009-11-19	53	-53	11.8072	33.4691	2.85	3.6473
Plumes_and_Blooms	pb217	4	2009	11	19	2009-11-19	54	-54	11.7447	33.4569	2.67	3.59644
Plumes_and_Blooms	pb217	4	2009	11	19	2009-11-19	55	-55	11.6446	33.4507	2.54	3.53628
Plumes_and_Blooms	pb217	4	2009	11	19	2009-11-19	56	-56	11.5744	33.4489	2.57	3.48304
Plumes_and_Blooms	pb217	4	2009	11	19	2009-11-19	57	-57	11.4575	33.4665	2.32	3.43579
Plumes_and_Blooms	pb217	4	2009	11	19	2009-11-19	58	-58	11.3351	33.4889	2.36	3.38914
Plumes_and_Blooms	pb217	4	2009	11	19	2009-11-19	59	-59	11.2144	33.5083	1.77	3.34183
Plumes_and_Blooms	pb217	4	2009	11	19	2009-11-19	60	-60	11.1624	33.5132	1.38	3.28941
Plumes_and_Blooms	pb217	4	2009	11	19	2009-11-19	61	-61	11.1321	33.5157	1.44	3.23672
Plumes_and_Blooms	pb217	4	2009	11	19	2009-11-19	62	-62	11.0835	33.5291	1.22	3.19404
Plumes_and_Blooms	pb217	4	2009	11	19	2009-11-19	63	-63	10.9727	33.5568	1.04	3.1653
Plumes_and_Blooms	pb217	4	2009	11	19	2009-11-19	64	-64	10.9121	33.565	1.05	3.14547
Plumes_and_Blooms	pb217	4	2009	11	19	2009-11-19	65	-65	10.8867	33.5663	0.98	3.12933
Plumes_and_Blooms	pb217	4	2009	11	19	2009-11-19	66	-66	10.8771	33.5666	0.82	3.11418
Plumes_and_Blooms	pb217	4	2009	11	19	2009-11-19	67	-67	10.8723	33.5665	0.78	3.09893
Plumes_and_Blooms	pb217	4	2009	11	19	2009-11-19	68	-68	10.8699	33.5672	0.81	3.08266
Plumes_and_Blooms	pb217	4	2009	11	19	2009-11-19	69	-69	10.866	33.5678	0.78	3.0624
Plumes_and_Blooms	pb217	4	2009	11	19	2009-11-19	70	-70	10.8461	33.5735	0.87	3.04465
Plumes_and_Blooms	pb217	4	2009	11	19	2009-11-19	71	-71	10.8237	33.5786	0.76	3.02904
Plumes_and_Blooms	pb217	4	2009	11	19	2009-11-19	72	-72	10.8163	33.5806	0.74	3.01302
Plumes_and_Blooms	pb217	4	2009	11	19	2009-11-19	73	-73	10.8093	33.5835	0.71	2.99773
Plumes_and_Blooms	pb217	4	2009	11	19	2009-11-19	74	-74	10.7984	33.5865	0.67	2.98621
Plumes_and_Blooms	pb217	4	2009	11	19	2009-11-19	75	-75	10.7785	33.5907	0.68	2.97275
Plumes_and_Blooms	pb217	4	2009	11	19	2009-11-19	76	-76	10.7629	33.5925	0.71	2.95903
Plumes_and_Blooms	pb217	4	2009	11	19	2009-11-19	77	-77	10.7485	33.5962	0.68	2.94932
Plumes_and_Blooms	pb217	4	2009	11	19	2009-11-19	78	-78	10.7335	33.6003	0.69	2.9402
Plumes_and_Blooms	pb217	4	2009	11	19	2009-11-19	79	-79	10.7194	33.6024	0.67	2.93097
Plumes_and_Blooms	pb217	4	2009	11	19	2009-11-19	80	-80	10.6923	33.6092	0.67	2.9199
Plumes_and_Blooms	pb217	4	2009	11	19	2009-11-19	81	-81	10.6608	33.6137	0.94	2.90949
Plumes_and_Blooms	pb217	4	2009	11	19	2009-11-19	82	-82	10.6495	33.6155	0.77	2.89802
Plumes_and_Blooms	pb217	4	2009	11	19	2009-11-19	83	-83	10.6091	33.6244	0.67	2.88479
Plumes_and_Blooms	pb217	4	2009	11	19	2009-11-19	84	-84	10.5725	33.6332	0.46	2.8773
Plumes_and_Blooms	pb217	4	2009	11	19	2009-11-19	85	-85	10.541	33.6367	0.5	2.87013
Plumes_and_Blooms	pb217	4	2009	11	19	2009-11-19	86	-86	10.519	33.6404	0.57	2.85931
Plumes_and_Blooms	pb217	4	2009	11	19	2009-11-19	87	-87	10.4938	33.6455	0.48	2.84591
Plumes_and_Blooms	pb217	4	2009	11	19	2009-11-19	88	-88	10.4805	33.6489	0.49	2.83246
Plumes_and_Blooms	pb217	4	2009	11	19	2009-11-19	89	-89	10.4731	33.6537	0.46	2.81835
Plumes_and_Blooms	pb217	4	2009	11	19	2009-11-19	90	-90	10.461	33.6603	0.38	2.80088
Plumes_and_Blooms	pb217	4	2009	11	19	2009-11-19	91	-91	10.4492	33.6642	0.42	2.78163
Plumes_and_Blooms	pb217	4	2009	11	19	2009-11-19	92	-92	10.4295	33.6711	0.39	2.74744
Plumes_and_Blooms	pb217	4	2009	11	19	2009-11-19	93	-93	10.3852	33.686	0.44	2.70778
Plumes_and_Blooms	pb217	4	2009	11	19	2009-11-19	94	-94	10.3398	33.7002	0.29	2.66959
Plumes_and_Blooms	pb217	4	2009	11	19	2009-11-19	95	-95	10.2948	33.7157	0.31	2.64077
Plumes_and_Blooms	pb217	4	2009	11	19	2009-11-19	96	-96	10.2338	33.7344	0.37	2.62069
Plumes_and_Blooms	pb217	4	2009	11	19	2009-11-19	97	-97	10.2112	33.7395	0.29	2.60241
Plumes_and_Blooms	pb217	4	2009	11	19	2009-11-19	98	-98	10.1948	33.7434	0.25	2.58643
Plumes_and_Blooms	pb217	4	2009	11	19	2009-11-19	99	-99	10.1808	33.7462	0.22	2.57258
Plumes_and_Blooms	pb217	4	2009	11	19	2009-11-19	100	-100	10.1734	33.748	0.21	2.55844
Plumes_and_Blooms	pb217	4	2009	11	19	2009-11-19	101	-101	10.1477	33.7563	0.17	2.54337
Plumes_and_Blooms	pb217	4	2009	11	19	2009-11-19	102	-102	10.1456	33.7549	0.2	2.52295
Plumes_and_Blooms	pb217	4	2009	11	19	2009-11-19	103	-103	10.1233	33.7642	0.16	2.49461
Plumes_and_Blooms	pb217	4	2009	11	19	2009-11-19	104	-104	10.1162	33.7686	0.19	2.46826
Plumes_and_Blooms	pb217	4	2009	11	19	2009-11-19	105	-105	10.1087	33.7753	0.18	2.45257
Plumes_and_Blooms	pb217	4	2009	11	19	2009-11-19	106	-106	10.1024	33.7781	0.16	2.44177
Plumes_and_Blooms	pb217	4	2009	11	19	2009-11-19	107	-107	10.0949	33.782	0.18	2.43398
Plumes_and_Blooms	pb217	4	2009	11	19	2009-11-19	108	-108	10.0883	33.7868	0.22	2.42652
Plumes_and_Blooms	pb217	4	2009	11	19	2009-11-19	109	-109	10.0852	33.7889	0.16	2.42001
Plumes_and_Blooms	pb217	4	2009	11	19	2009-11-19	110	-110	10.0826	33.7928	0.17	2.41006
Plumes_and_Blooms	pb217	4	2009	11	19	2009-11-19	111	-111	10.0781	33.7971	0.12	2.40192
Plumes_and_Blooms	pb217	4	2009	11	19	2009-11-19	112	-112	10.0742	33.7994	0.14	2.39517
Plumes_and_Blooms	pb217	4	2009	11	19	2009-11-19	113	-113	10.0655	33.8007	0.2	2.38764
Plumes_and_Blooms	pb217	4	2009	11	19	2009-11-19	114	-114	10.0456	33.8003	0.23	2.3821
Plumes_and_Blooms	pb217	4	2009	11	19	2009-11-19	115	-115	10.0254	33.7995	0.12	2.37656
Plumes_and_Blooms	pb217	4	2009	11	19	2009-11-19	116	-116	10.013	33.7998	0.12	2.3722
Plumes_and_Blooms	pb217	4	2009	11	19	2009-11-19	117	-117	10.003	33.7999	0.11	2.36735
Plumes_and_Blooms	pb217	4	2009	11	19	2009-11-19	118	-118	9.9965	33.8009	0.1	2.36335
Plumes_and_Blooms	pb217	4	2009	11	19	2009-11-19	119	-119	9.9889	33.8028	0.09	2.3588
Plumes_and_Blooms	pb217	4	2009	11	19	2009-11-19	120	-120	9.9852	33.8047	0.06	2.3536
Plumes_and_Blooms	pb217	4	2009	11	19	2009-11-19	121	-121	9.9825	33.8077	0.15	2.34884
Plumes_and_Blooms	pb217	4	2009	11	19	2009-11-19	122	-122	9.9823	33.8112	0.08	2.34182
Plumes_and_Blooms	pb217	4	2009	11	19	2009-11-19	123	-123	9.9819	33.8146	0.09	2.33259
Plumes_and_Blooms	pb217	4	2009	11	19	2009-11-19	124	-124	9.9802	33.8178	0.07	2.32223
Plumes_and_Blooms	pb217	4	2009	11	19	2009-11-19	125	-125	9.972	33.8245	0.11	2.31263
Plumes_and_Blooms	pb217	4	2009	11	19	2009-11-19	126	-126	9.9537	33.8325	0.05	2.30603
Plumes_and_Blooms	pb217	4	2009	11	19	2009-11-19	127	-127	9.9423	33.8349	0.07	2.29893
Plumes_and_Blooms	pb217	4	2009	11	19	2009-11-19	128	-128	9.9333	33.8358	0.05	2.29186
Plumes_and_Blooms	pb217	4	2009	11	19	2009-11-19	129	-129	9.9246	33.8377	0.03	2.28473
Plumes_and_Blooms	pb217	4	2009	11	19	2009-11-19	130	-130	9.9209	33.8409	0.04	2.27767
Plumes_and_Blooms	pb217	4	2009	11	19	2009-11-19	131	-131	9.9157	33.8458	0.04	2.26807
Plumes_and_Blooms	pb217	4	2009	11	19	2009-11-19	132	-132	9.9085	33.8492	0.04	2.25887
Plumes_and_Blooms	pb217	4	2009	11	19	2009-11-19	133	-133	9.8932	33.8527	0.04	2.24939
Plumes_and_Blooms	pb217	4	2009	11	19	2009-11-19	134	-134	9.8802	33.8544	0.05	2.23975
Plumes_and_Blooms	pb217	4	2009	11	19	2009-11-19	135	-135	9.8639	33.8575	0.06	2.2321
Plumes_and_Blooms	pb217	4	2009	11	19	2009-11-19	136	-136	9.8494	33.8615	0.02	2.22164
Plumes_and_Blooms	pb217	4	2009	11	19	2009-11-19	137	-137	9.8291	33.868	0.02	2.21117
Plumes_and_Blooms	pb217	4	2009	11	19	2009-11-19	138	-138	9.8257	33.8683	0.06	2.20093
Plumes_and_Blooms	pb217	4	2009	11	19	2009-11-19	139	-139	9.822	33.8689	0.04	2.19037
Plumes_and_Blooms	pb217	4	2009	11	19	2009-11-19	140	-140	9.819	33.87	0.06	2.17894
Plumes_and_Blooms	pb217	4	2009	11	19	2009-11-19	141	-141	9.8018	33.8778	0.12	2.16836
Plumes_and_Blooms	pb217	4	2009	11	19	2009-11-19	142	-142	9.7866	33.8838	0.06	2.15915
Plumes_and_Blooms	pb217	4	2009	11	19	2009-11-19	143	-143	9.7805	33.8871	0.04	2.15012
Plumes_and_Blooms	pb217	4	2009	11	19	2009-11-19	144	-144	9.7757	33.89	0.03	2.13801
Plumes_and_Blooms	pb217	4	2009	11	19	2009-11-19	145	-145	9.7594	33.8989	0.05	2.12146
Plumes_and_Blooms	pb217	4	2009	11	19	2009-11-19	146	-146	9.745	33.904	0.06	2.10423
Plumes_and_Blooms	pb217	4	2009	11	19	2009-11-19	147	-147	9.7359	33.9063	0.01	2.08539
Plumes_and_Blooms	pb217	4	2009	11	19	2009-11-19	148	-148	9.7099	33.9144	0.03	2.06556
Plumes_and_Blooms	pb217	4	2009	11	19	2009-11-19	149	-149	9.6854	33.922	0.03	2.04924
Plumes_and_Blooms	pb217	4	2009	11	19	2009-11-19	150	-150	9.6665	33.9303	0.03	2.03643
Plumes_and_Blooms	pb217	4	2009	11	19	2009-11-19	151	-151	9.6554	33.934	0.04	2.02612
Plumes_and_Blooms	pb217	4	2009	11	19	2009-11-19	152	-152	9.644	33.9376	0.02	2.01793
Plumes_and_Blooms	pb217	4	2009	11	19	2009-11-19	153	-153	9.6379	33.939	0.04	2.00666
Plumes_and_Blooms	pb217	4	2009	11	19	2009-11-19	154	-154	9.6309	33.9413	0.04	1.99589
Plumes_and_Blooms	pb217	4	2009	11	19	2009-11-19	155	-155	9.6277	33.9422	0.03	1.98913
Plumes_and_Blooms	pb217	4	2009	11	19	2009-11-19	156	-156	9.6252	33.9427	0.04	1.98151
Plumes_and_Blooms	pb217	4	2009	11	19	2009-11-19	157	-157	9.6186	33.9448	0.02	1.97588
Plumes_and_Blooms	pb217	4	2009	11	19	2009-11-19	158	-158	9.614	33.9461	0.03	1.96936
Plumes_and_Blooms	pb217	4	2009	11	19	2009-11-19	159	-159	9.6092	33.9477	0.03	1.96064
Plumes_and_Blooms	pb217	4	2009	11	19	2009-11-19	160	-160	9.6032	33.95	0.03	1.9486
Plumes_and_Blooms	pb217	4	2009	11	19	2009-11-19	161	-161	9.5982	33.9517	0.01	1.93622
Plumes_and_Blooms	pb217	4	2009	11	19	2009-11-19	162	-162	9.5943	33.9529	0.02	1.92336
Plumes_and_Blooms	pb217	4	2009	11	19	2009-11-19	163	-163	9.5859	33.9569	0.02	1.90906
Plumes_and_Blooms	pb217	4	2009	11	19	2009-11-19	164	-164	9.562	33.9648	0.08	1.894
Plumes_and_Blooms	pb217	4	2009	11	19	2009-11-19	165	-165	9.5442	33.9705	0.03	1.87861
Plumes_and_Blooms	pb217	4	2009	11	19	2009-11-19	166	-166	9.5331	33.9737	0.03	1.86407
Plumes_and_Blooms	pb217	4	2009	11	19	2009-11-19	167	-167	9.5226	33.9772	0.03	1.84769
Plumes_and_Blooms	pb217	4	2009	11	19	2009-11-19	168	-168	9.5032	33.9833	0.03	1.82912
Plumes_and_Blooms	pb217	4	2009	11	19	2009-11-19	169	-169	9.4917	33.9865	0.08	1.81542
Plumes_and_Blooms	pb217	4	2009	11	19	2009-11-19	170	-170	9.4859	33.9882	0.03	1.80653
Plumes_and_Blooms	pb217	4	2009	11	19	2009-11-19	171	-171	9.4803	33.9902	0.04	1.79831
Plumes_and_Blooms	pb217	4	2009	11	19	2009-11-19	172	-172	9.4766	33.9915	0.04	1.79279
Plumes_and_Blooms	pb217	4	2009	11	19	2009-11-19	173	-173	9.475	33.9918	0.03	1.78703
Plumes_and_Blooms	pb217	4	2009	11	19	2009-11-19	174	-174	9.473	33.9924	0.03	1.78034
Plumes_and_Blooms	pb217	4	2009	11	19	2009-11-19	175	-175	9.4697	33.9938	0.03	1.77306
Plumes_and_Blooms	pb217	4	2009	11	19	2009-11-19	176	-176	9.4633	33.9964	0.03	1.76342
Plumes_and_Blooms	pb217	4	2009	11	19	2009-11-19	177	-177	9.4547	33.9999	0.04	1.74449
Plumes_and_Blooms	pb217	4	2009	11	19	2009-11-19	178	-178	9.4424	34.0048	0.04	1.70949
Plumes_and_Blooms	pb217	4	2009	11	19	2009-11-19	179	-179	9.4274	34.0113	0.03	1.67683
Plumes_and_Blooms	pb217	4	2009	11	19	2009-11-19	180	-180	9.4073	34.0197	0.07	1.64992
Plumes_and_Blooms	pb217	4	2009	11	19	2009-11-19	181	-181	9.3874	34.0283	0.04	1.62441
Plumes_and_Blooms	pb217	4	2009	11	19	2009-11-19	182	-182	9.3638	34.0384	0.03	1.60293
Plumes_and_Blooms	pb217	4	2009	11	19	2009-11-19	183	-183	9.3524	34.0425	0.02	1.58732
Plumes_and_Blooms	pb217	4	2009	11	19	2009-11-19	184	-184	9.3463	34.0447	0.03	1.57351
Plumes_and_Blooms	pb217	4	2009	11	19	2009-11-19	185	-185	9.3438	34.0455	0.03	1.56161
Plumes_and_Blooms	pb217	4	2009	11	19	2009-11-19	186	-186	9.3448	34.0447	0.05	1.54305
Plumes_and_Blooms	pb217	4	2009	11	19	2009-11-19	187	-187	9.3342	34.0492	0.06	1.52774
Plumes_and_Blooms	pb217	4	2009	11	19	2009-11-19	188	-188	9.3321	34.05	0.05	1.51957
Plumes_and_Blooms	pb217	4	2009	11	19	2009-11-19	189	-189	9.3322	34.0496	0.05	1.51023
Plumes_and_Blooms	pb217	4	2009	11	19	2009-11-19	190	-190	9.3295	34.0512	0.05	1.49781
Plumes_and_Blooms	pb217	4	2009	11	19	2009-11-19	191	-191	9.3261	34.0524	0.04	1.48794
Plumes_and_Blooms	pb217	4	2009	11	19	2009-11-19	192	-192	9.3201	34.055	0.04	1.48003
Plumes_and_Blooms	pb217	4	2009	11	19	2009-11-19	193	-193	9.3169	34.056	0.05	1.47229
Plumes_and_Blooms	pb217	4	2009	11	19	2009-11-19	194	-194	9.3101	34.0583	0.02	1.46658
Plumes_and_Blooms	pb217	4	2009	11	19	2009-11-19	195	-195	9.31	34.0583	0.03	1.45894
Plumes_and_Blooms	pb217	4	2009	11	19	2009-11-19	196	-196	9.3076	34.0591	0.03	1.44169
Plumes_and_Blooms	pb217	4	2009	11	19	2009-11-19	197	-197	9.2935	34.0647	0.04	1.41574
Plumes_and_Blooms	pb217	4	2009	11	19	2009-11-19	198	-198	9.2706	34.0738	0.05	1.3907
Plumes_and_Blooms	pb217	4	2009	11	19	2009-11-19	199	-199	9.2478	34.0817	0.05	1.37066
Plumes_and_Blooms	pb217	4	2009	11	19	2009-11-19	200	-200	9.2255	34.089	0.05	1.35815
Plumes_and_Blooms	pb218	4	2010	2	26	2010-02-26	1	-1	14.6436	33.3428	96.62	4.49602
Plumes_and_Blooms	pb218	4	2010	2	26	2010-02-26	2	-2	14.6495	33.3276	96.56	4.46794
Plumes_and_Blooms	pb218	4	2010	2	26	2010-02-26	3	-3	14.6164	33.3552	96.46	4.41431
Plumes_and_Blooms	pb218	4	2010	2	26	2010-02-26	4	-4	14.6144	33.3597	96.46	4.42557
Plumes_and_Blooms	pb218	4	2010	2	26	2010-02-26	5	-5	14.587	33.3811	96.5	4.43439
Plumes_and_Blooms	pb218	4	2010	2	26	2010-02-26	6	-6	14.5951	33.3778	96.4	4.35834
Plumes_and_Blooms	pb218	4	2010	2	26	2010-02-26	7	-7	14.5478	33.4125	96.43	4.3205
Plumes_and_Blooms	pb218	4	2010	2	26	2010-02-26	8	-8	14.5446	33.4162	96.41	4.31508
Plumes_and_Blooms	pb218	4	2010	2	26	2010-02-26	9	-9	14.5163	33.4435	96.21	4.27742
Plumes_and_Blooms	pb218	4	2010	2	26	2010-02-26	10	-10	14.4766	33.4803	96.21	4.18437
Plumes_and_Blooms	pb218	4	2010	2	26	2010-02-26	11	-11	14.3656	33.5693	96.1	4.10932
Plumes_and_Blooms	pb218	4	2010	2	26	2010-02-26	12	-12	14.3878	33.5534	96.1	4.0416
Plumes_and_Blooms	pb218	4	2010	2	26	2010-02-26	13	-13	14.367	33.5714	96	4.06611
Plumes_and_Blooms	pb218	4	2010	2	26	2010-02-26	14	-14	14.3675	33.5681	95.88	4.44948
Plumes_and_Blooms	pb218	4	2010	2	26	2010-02-26	15	-15	14.3373	33.5903	95.87	5.00575
Plumes_and_Blooms	pb218	4	2010	2	26	2010-02-26	16	-16	14.3389	33.5351	95.84	5.28928
Plumes_and_Blooms	pb218	4	2010	2	26	2010-02-26	17	-17	14.3426	33.3899	95.9	5.4986
Plumes_and_Blooms	pb218	4	2010	2	26	2010-02-26	18	-18	14.3479	33.3561	95.94	5.68882
Plumes_and_Blooms	pb218	4	2010	2	26	2010-02-26	19	-19	14.3509	33.3442	95.91	5.8654
Plumes_and_Blooms	pb218	4	2010	2	26	2010-02-26	20	-20	14.3523	33.3456	96.01	5.88952
Plumes_and_Blooms	pb218	4	2010	2	26	2010-02-26	21	-21	14.3505	33.3416	96.06	5.90412
Plumes_and_Blooms	pb218	4	2010	2	26	2010-02-26	22	-22	14.3574	33.3415	96.15	5.92697
Plumes_and_Blooms	pb218	4	2010	2	26	2010-02-26	23	-23	14.3553	33.3423	96.27	5.94161
Plumes_and_Blooms	pb218	4	2010	2	26	2010-02-26	24	-24	14.3622	33.3448	96.47	5.94665
Plumes_and_Blooms	pb218	4	2010	2	26	2010-02-26	25	-25	14.3527	33.3498	96.52	5.93423
Plumes_and_Blooms	pb218	4	2010	2	26	2010-02-26	26	-26	14.3203	33.352	96.68	5.90296
Plumes_and_Blooms	pb218	4	2010	2	26	2010-02-26	27	-27	14.2185	33.326	96.88	5.87389
Plumes_and_Blooms	pb218	4	2010	2	26	2010-02-26	28	-28	14.1805	33.3465	96.94	5.85039
Plumes_and_Blooms	pb218	4	2010	2	26	2010-02-26	29	-29	14.1801	33.3432	96.99	5.83185
Plumes_and_Blooms	pb218	4	2010	2	26	2010-02-26	30	-30	14.1818	33.3453	97.04	5.80855
Plumes_and_Blooms	pb218	4	2010	2	26	2010-02-26	31	-31	14.1877	33.3522	97.14	5.77075
Plumes_and_Blooms	pb218	4	2010	2	26	2010-02-26	32	-32	14.191	33.3552	97.31	5.68781
Plumes_and_Blooms	pb218	4	2010	2	26	2010-02-26	33	-33	14.1745	33.3753	97.48	5.64253
Plumes_and_Blooms	pb218	4	2010	2	26	2010-02-26	34	-34	14.1436	33.3796	97.54	5.62179
Plumes_and_Blooms	pb218	4	2010	2	26	2010-02-26	35	-35	14.1159	33.3832	97.7	5.60661
Plumes_and_Blooms	pb218	4	2010	2	26	2010-02-26	36	-36	14.0719	33.3834	97.8	5.58396
Plumes_and_Blooms	pb218	4	2010	2	26	2010-02-26	37	-37	14.0368	33.3798	97.88	5.5503
Plumes_and_Blooms	pb218	4	2010	2	26	2010-02-26	38	-38	14.0055	33.3803	98.01	5.51976
Plumes_and_Blooms	pb218	4	2010	2	26	2010-02-26	39	-39	13.9528	33.3891	98.09	5.49423
Plumes_and_Blooms	pb218	4	2010	2	26	2010-02-26	40	-40	13.9183	33.3841	98.18	5.47855
Plumes_and_Blooms	pb218	4	2010	2	26	2010-02-26	41	-41	13.8992	33.3817	98.28	5.4606
Plumes_and_Blooms	pb218	4	2010	2	26	2010-02-26	42	-42	13.8615	33.3848	98.31	5.44205
Plumes_and_Blooms	pb218	4	2010	2	26	2010-02-26	43	-43	13.8307	33.3833	98.37	5.41898
Plumes_and_Blooms	pb218	4	2010	2	26	2010-02-26	44	-44	13.7926	33.3824	98.43	5.39208
Plumes_and_Blooms	pb218	4	2010	2	26	2010-02-26	45	-45	13.7543	33.3844	98.48	5.38171
Plumes_and_Blooms	pb218	4	2010	2	26	2010-02-26	46	-46	13.7168	33.3846	98.48	5.35268
Plumes_and_Blooms	pb218	4	2010	2	26	2010-02-26	47	-47	13.699	33.3833	98.48	5.30848
Plumes_and_Blooms	pb218	4	2010	2	26	2010-02-26	48	-48	13.6845	33.3829	98.55	5.27149
Plumes_and_Blooms	pb218	4	2010	2	26	2010-02-26	49	-49	13.6233	33.39	98.71	5.24969
Plumes_and_Blooms	pb218	4	2010	2	26	2010-02-26	50	-50	13.57	33.3829	98.75	5.22704
Plumes_and_Blooms	pb218	4	2010	2	26	2010-02-26	51	-51	13.4987	33.3875	98.78	5.2055
Plumes_and_Blooms	pb218	4	2010	2	26	2010-02-26	52	-52	13.4417	33.3828	98.81	5.19303
Plumes_and_Blooms	pb218	4	2010	2	26	2010-02-26	53	-53	13.4171	33.38	98.82	5.15212
Plumes_and_Blooms	pb218	4	2010	2	26	2010-02-26	54	-54	13.358	33.3873	98.85	5.10097
Plumes_and_Blooms	pb218	4	2010	2	26	2010-02-26	55	-55	13.3175	33.3854	98.85	5.06004
Plumes_and_Blooms	pb218	4	2010	2	26	2010-02-26	56	-56	13.2759	33.3884	98.87	5.02093
Plumes_and_Blooms	pb218	4	2010	2	26	2010-02-26	57	-57	13.1826	33.3988	98.94	4.97692
Plumes_and_Blooms	pb218	4	2010	2	26	2010-02-26	58	-58	13.0796	33.3951	98.92	4.94601
Plumes_and_Blooms	pb218	4	2010	2	26	2010-02-26	59	-59	13.0353	33.3908	98.99	4.92654
Plumes_and_Blooms	pb218	4	2010	2	26	2010-02-26	60	-60	12.9444	33.3932	99	4.90514
Plumes_and_Blooms	pb218	4	2010	2	26	2010-02-26	61	-61	12.8913	33.392	99.02	4.8753
Plumes_and_Blooms	pb218	4	2010	2	26	2010-02-26	62	-62	12.8237	33.3887	99.03	4.84676
Plumes_and_Blooms	pb218	4	2010	2	26	2010-02-26	63	-63	12.7961	33.3842	99.06	4.81916
Plumes_and_Blooms	pb218	4	2010	2	26	2010-02-26	64	-64	12.7824	33.3809	99.06	4.78906
Plumes_and_Blooms	pb218	4	2010	2	26	2010-02-26	65	-65	12.7117	33.3876	99.01	4.75034
Plumes_and_Blooms	pb218	4	2010	2	26	2010-02-26	66	-66	12.6191	33.3906	98.96	4.71424
Plumes_and_Blooms	pb218	4	2010	2	26	2010-02-26	67	-67	12.5562	33.3949	98.98	4.68448
Plumes_and_Blooms	pb218	4	2010	2	26	2010-02-26	68	-68	12.5116	33.3938	99.03	4.65032
Plumes_and_Blooms	pb218	4	2010	2	26	2010-02-26	69	-69	12.4197	33.404	99.04	4.60803
Plumes_and_Blooms	pb218	4	2010	2	26	2010-02-26	70	-70	12.3553	33.4104	98.91	4.58297
Plumes_and_Blooms	pb218	4	2010	2	26	2010-02-26	71	-71	12.289	33.4125	99.07	4.56115
Plumes_and_Blooms	pb218	4	2010	2	26	2010-02-26	72	-72	12.2469	33.4153	99.11	4.53508
Plumes_and_Blooms	pb218	4	2010	2	26	2010-02-26	73	-73	12.2065	33.4162	99.15	4.50381
Plumes_and_Blooms	pb218	4	2010	2	26	2010-02-26	74	-74	12.1667	33.4224	99.14	4.46808
Plumes_and_Blooms	pb218	4	2010	2	26	2010-02-26	75	-75	12.1325	33.4236	99.2	4.41889
Plumes_and_Blooms	pb218	4	2010	2	26	2010-02-26	76	-76	12.0657	33.4387	99.19	4.36732
Plumes_and_Blooms	pb218	4	2010	2	26	2010-02-26	77	-77	11.9927	33.4477	99.15	4.30796
Plumes_and_Blooms	pb218	4	2010	2	26	2010-02-26	78	-78	11.9603	33.4513	99.17	4.25108
Plumes_and_Blooms	pb218	4	2010	2	26	2010-02-26	79	-79	11.9173	33.4599	99.16	4.19085
Plumes_and_Blooms	pb218	4	2010	2	26	2010-02-26	80	-80	11.8503	33.4726	99.15	4.15472
Plumes_and_Blooms	pb218	4	2010	2	26	2010-02-26	81	-81	11.7198	33.5003	99.18	4.13343
Plumes_and_Blooms	pb218	4	2010	2	26	2010-02-26	82	-82	11.6651	33.4991	99.15	4.11828
Plumes_and_Blooms	pb218	4	2010	2	26	2010-02-26	83	-83	11.6259	33.5098	99.17	4.10781
Plumes_and_Blooms	pb218	4	2010	2	26	2010-02-26	84	-84	11.5794	33.5098	99.24	4.06829
Plumes_and_Blooms	pb218	4	2010	2	26	2010-02-26	85	-85	11.5847	33.5104	99.33	3.93993
Plumes_and_Blooms	pb218	4	2010	2	26	2010-02-26	86	-86	11.4313	33.5333	99.35	3.8444
Plumes_and_Blooms	pb218	4	2010	2	26	2010-02-26	87	-87	11.3914	33.5408	99.39	3.79582
Plumes_and_Blooms	pb218	4	2010	2	26	2010-02-26	88	-88	11.2862	33.5669	99.36	3.75388
Plumes_and_Blooms	pb218	4	2010	2	26	2010-02-26	89	-89	11.1486	33.5975	99.38	3.70886
Plumes_and_Blooms	pb218	4	2010	2	26	2010-02-26	90	-90	11.0761	33.6039	99.37	3.67381
Plumes_and_Blooms	pb218	4	2010	2	26	2010-02-26	91	-91	11.0655	33.6019	99.37	3.6405
Plumes_and_Blooms	pb218	4	2010	2	26	2010-02-26	92	-92	11.0429	33.6061	99.38	3.6204
Plumes_and_Blooms	pb218	4	2010	2	26	2010-02-26	93	-93	11.0166	33.6098	99.43	3.61224
Plumes_and_Blooms	pb218	4	2010	2	26	2010-02-26	94	-94	10.9769	33.622	99.45	3.60544
Plumes_and_Blooms	pb218	4	2010	2	26	2010-02-26	95	-95	10.9317	33.6267	99.45	3.59319
Plumes_and_Blooms	pb218	4	2010	2	26	2010-02-26	96	-96	10.9507	33.6219	99.42	3.57413
Plumes_and_Blooms	pb218	4	2010	2	26	2010-02-26	97	-97	10.9589	33.6209	99.41	3.5385
Plumes_and_Blooms	pb218	4	2010	2	26	2010-02-26	98	-98	10.9231	33.6254	99.39	3.5129
Plumes_and_Blooms	pb218	4	2010	2	26	2010-02-26	99	-99	10.9071	33.6279	99.36	3.48644
Plumes_and_Blooms	pb218	4	2010	2	26	2010-02-26	100	-100	10.8998	33.6289	99.19	3.46431
Plumes_and_Blooms	pb218	4	2010	2	26	2010-02-26	101	-101	10.8731	33.6383	99.2	3.44589
Plumes_and_Blooms	pb218	4	2010	2	26	2010-02-26	102	-102	10.8424	33.6458	99.32	3.42061
Plumes_and_Blooms	pb218	4	2010	2	26	2010-02-26	103	-103	10.8116	33.6527	99.3	3.39478
Plumes_and_Blooms	pb218	4	2010	2	26	2010-02-26	104	-104	10.7907	33.6577	99.29	3.37003
Plumes_and_Blooms	pb218	4	2010	2	26	2010-02-26	105	-105	10.7683	33.663	99.32	3.3445
Plumes_and_Blooms	pb218	4	2010	2	26	2010-02-26	106	-106	10.7312	33.6762	99.41	3.32762
Plumes_and_Blooms	pb218	4	2010	2	26	2010-02-26	107	-107	10.7109	33.6798	99.43	3.30215
Plumes_and_Blooms	pb218	4	2010	2	26	2010-02-26	108	-108	10.6482	33.6999	99.46	3.25534
Plumes_and_Blooms	pb218	4	2010	2	26	2010-02-26	109	-109	10.6295	33.7032	99.45	3.21538
Plumes_and_Blooms	pb218	4	2010	2	26	2010-02-26	110	-110	10.5919	33.7152	99.5	3.18173
Plumes_and_Blooms	pb218	4	2010	2	26	2010-02-26	111	-111	10.5605	33.7239	99.52	3.14482
Plumes_and_Blooms	pb218	4	2010	2	26	2010-02-26	112	-112	10.4969	33.7427	99.56	3.1058
Plumes_and_Blooms	pb218	4	2010	2	26	2010-02-26	113	-113	10.4476	33.7538	99.6	3.06299
Plumes_and_Blooms	pb218	4	2010	2	26	2010-02-26	114	-114	10.406	33.7643	99.58	3.02635
Plumes_and_Blooms	pb218	4	2010	2	26	2010-02-26	115	-115	10.3595	33.7794	99.58	2.99965
Plumes_and_Blooms	pb218	4	2010	2	26	2010-02-26	116	-116	10.317	33.7904	99.6	2.97917
Plumes_and_Blooms	pb218	4	2010	2	26	2010-02-26	117	-117	10.2921	33.7963	99.6	2.96378
Plumes_and_Blooms	pb218	4	2010	2	26	2010-02-26	118	-118	10.2855	33.7974	99.58	2.94569
Plumes_and_Blooms	pb218	4	2010	2	26	2010-02-26	119	-119	10.2705	33.8006	99.6	2.92223
Plumes_and_Blooms	pb218	4	2010	2	26	2010-02-26	120	-120	10.2614	33.8051	99.62	2.89501
Plumes_and_Blooms	pb218	4	2010	2	26	2010-02-26	121	-121	10.2338	33.8132	99.6	2.87369
Plumes_and_Blooms	pb218	4	2010	2	26	2010-02-26	122	-122	10.2225	33.8156	99.62	2.85651
Plumes_and_Blooms	pb218	4	2010	2	26	2010-02-26	123	-123	10.203	33.8224	99.6	2.84185
Plumes_and_Blooms	pb218	4	2010	2	26	2010-02-26	124	-124	10.1623	33.836	99.59	2.82939
Plumes_and_Blooms	pb218	4	2010	2	26	2010-02-26	125	-125	10.1395	33.8399	99.65	2.82464
Plumes_and_Blooms	pb218	4	2010	2	26	2010-02-26	126	-126	10.1386	33.8394	99.62	2.81997
Plumes_and_Blooms	pb218	4	2010	2	26	2010-02-26	127	-127	10.1298	33.8414	99.67	2.81087
Plumes_and_Blooms	pb218	4	2010	2	26	2010-02-26	128	-128	10.118	33.8439	99.71	2.79877
Plumes_and_Blooms	pb218	4	2010	2	26	2010-02-26	129	-129	10.1058	33.8464	99.7	2.77333
Plumes_and_Blooms	pb218	4	2010	2	26	2010-02-26	130	-130	10.084	33.8527	99.65	2.74306
Plumes_and_Blooms	pb218	4	2010	2	26	2010-02-26	131	-131	10.0632	33.8597	99.67	2.72007
Plumes_and_Blooms	pb218	4	2010	2	26	2010-02-26	132	-132	10.0453	33.8663	99.62	2.69904
Plumes_and_Blooms	pb218	4	2010	2	26	2010-02-26	133	-133	10.0274	33.8724	99.62	2.68169
Plumes_and_Blooms	pb218	4	2010	2	26	2010-02-26	134	-134	10.0123	33.8772	99.61	2.66635
Plumes_and_Blooms	pb218	4	2010	2	26	2010-02-26	135	-135	9.9849	33.8864	99.6	2.64908
Plumes_and_Blooms	pb218	4	2010	2	26	2010-02-26	136	-136	9.9711	33.8882	99.56	2.62781
Plumes_and_Blooms	pb218	4	2010	2	26	2010-02-26	137	-137	9.9518	33.8937	99.57	2.60179
Plumes_and_Blooms	pb218	4	2010	2	26	2010-02-26	138	-138	9.9327	33.8988	99.58	2.57006
Plumes_and_Blooms	pb218	4	2010	2	26	2010-02-26	139	-139	9.8901	33.9126	99.6	2.53893
Plumes_and_Blooms	pb218	4	2010	2	26	2010-02-26	140	-140	9.8578	33.9216	99.59	2.51962
Plumes_and_Blooms	pb218	4	2010	2	26	2010-02-26	141	-141	9.8118	33.9363	99.6	2.50146
Plumes_and_Blooms	pb218	4	2010	2	26	2010-02-26	142	-142	9.7951	33.938	99.59	2.47871
Plumes_and_Blooms	pb218	4	2010	2	26	2010-02-26	143	-143	9.7787	33.9436	99.61	2.45189
Plumes_and_Blooms	pb218	4	2010	2	26	2010-02-26	144	-144	9.7608	33.9488	99.57	2.43301
Plumes_and_Blooms	pb218	4	2010	2	26	2010-02-26	145	-145	9.7288	33.957	99.52	2.41635
Plumes_and_Blooms	pb218	4	2010	2	26	2010-02-26	146	-146	9.7104	33.9614	99.47	2.40079
Plumes_and_Blooms	pb218	4	2010	2	26	2010-02-26	147	-147	9.6591	33.9755	99.43	2.38366
Plumes_and_Blooms	pb218	4	2010	2	26	2010-02-26	148	-148	9.645	33.9761	99.5	2.36818
Plumes_and_Blooms	pb218	4	2010	2	26	2010-02-26	149	-149	9.6329	33.9793	99.4	2.35381
Plumes_and_Blooms	pb218	4	2010	2	26	2010-02-26	150	-150	9.6158	33.984	99.3	2.34075
Plumes_and_Blooms	pb218	4	2010	2	26	2010-02-26	151	-151	9.5977	33.9889	99.34	2.32626
Plumes_and_Blooms	pb218	4	2010	2	26	2010-02-26	152	-152	9.5881	33.9907	99.35	2.31413
Plumes_and_Blooms	pb218	4	2010	2	26	2010-02-26	153	-153	9.5822	33.9917	99.23	2.29935
Plumes_and_Blooms	pb218	4	2010	2	26	2010-02-26	154	-154	9.5699	33.9955	99.32	2.28377
Plumes_and_Blooms	pb218	4	2010	2	26	2010-02-26	155	-155	9.5577	33.9979	99.34	2.26832
Plumes_and_Blooms	pb218	4	2010	2	26	2010-02-26	156	-156	9.5311	34.0067	99.37	2.25673
Plumes_and_Blooms	pb218	4	2010	2	26	2010-02-26	157	-157	9.511	34.0097	99.38	2.24841
Plumes_and_Blooms	pb218	4	2010	2	26	2010-02-26	158	-158	9.4947	34.0147	99.36	2.23477
Plumes_and_Blooms	pb218	4	2010	2	26	2010-02-26	159	-159	9.4819	34.017	99.34	2.22042
Plumes_and_Blooms	pb218	4	2010	2	26	2010-02-26	160	-160	9.4753	34.0185	99.37	2.2083
Plumes_and_Blooms	pb218	4	2010	2	26	2010-02-26	161	-161	9.467	34.0209	99.31	2.19468
Plumes_and_Blooms	pb218	4	2010	2	26	2010-02-26	162	-162	9.4454	34.0272	99.31	2.17872
Plumes_and_Blooms	pb218	4	2010	2	26	2010-02-26	163	-163	9.4183	34.0339	99.32	2.16391
Plumes_and_Blooms	pb218	4	2010	2	26	2010-02-26	164	-164	9.4075	34.036	99.3	2.15199
Plumes_and_Blooms	pb218	4	2010	2	26	2010-02-26	165	-165	9.3937	34.0397	99.3	2.13897
Plumes_and_Blooms	pb218	4	2010	2	26	2010-02-26	166	-166	9.3669	34.0479	99.28	2.12344
Plumes_and_Blooms	pb218	4	2010	2	26	2010-02-26	167	-167	9.3454	34.0526	99.28	2.10713
Plumes_and_Blooms	pb218	4	2010	2	26	2010-02-26	168	-168	9.3299	34.0561	99.27	2.09258
Plumes_and_Blooms	pb218	4	2010	2	26	2010-02-26	169	-169	9.3209	34.0573	99.23	2.08069
Plumes_and_Blooms	pb218	4	2010	2	26	2010-02-26	170	-170	9.2965	34.0634	99.17	2.06762
Plumes_and_Blooms	pb218	4	2010	2	26	2010-02-26	171	-171	9.2822	34.0645	99.16	2.05663
Plumes_and_Blooms	pb218	4	2010	2	26	2010-02-26	172	-172	9.275	34.0655	99.17	2.04687
Plumes_and_Blooms	pb218	4	2010	2	26	2010-02-26	173	-173	9.2667	34.0665	99.15	2.03919
Plumes_and_Blooms	pb218	4	2010	2	26	2010-02-26	174	-174	9.2638	34.0668	99.14	2.03506
Plumes_and_Blooms	pb218	4	2010	2	26	2010-02-26	175	-175	9.2535	34.0698	99.13	2.02916
Plumes_and_Blooms	pb218	4	2010	2	26	2010-02-26	176	-176	9.246	34.0703	99.14	2.01894
Plumes_and_Blooms	pb218	4	2010	2	26	2010-02-26	177	-177	9.2427	34.0707	99.16	2.00561
Plumes_and_Blooms	pb218	4	2010	2	26	2010-02-26	178	-178	9.2354	34.0722	99.13	1.98904
Plumes_and_Blooms	pb218	4	2010	2	26	2010-02-26	179	-179	9.205	34.0805	99.12	1.97251
Plumes_and_Blooms	pb218	4	2010	2	26	2010-02-26	180	-180	9.1734	34.0881	98.77	1.96683
Plumes_and_Blooms	pb218	4	2010	2	26	2010-02-26	181	-181	9.1663	34.0905	98.96	1.96133
Plumes_and_Blooms	pb218	4	2010	2	26	2010-02-26	182	-182	9.1627	34.0912	98.95	1.95517
Plumes_and_Blooms	pb218	4	2010	2	26	2010-02-26	183	-183	9.1585	34.0913	98.98	1.94924
Plumes_and_Blooms	pb218	4	2010	2	26	2010-02-26	184	-184	9.157	34.0916	98.96	1.94366
Plumes_and_Blooms	pb218	4	2010	2	26	2010-02-26	185	-185	9.1533	34.0921	98.96	1.93943
Plumes_and_Blooms	pb218	4	2010	2	26	2010-02-26	186	-186	9.1519	34.0917	98.94	1.93035
Plumes_and_Blooms	pb218	4	2010	2	26	2010-02-26	187	-187	9.143	34.0938	99	1.91315
Plumes_and_Blooms	pb218	4	2010	2	26	2010-02-26	188	-188	9.1245	34.0963	98.93	1.89901
Plumes_and_Blooms	pb218	4	2010	2	26	2010-02-26	189	-189	9.1136	34.099	98.86	1.87807
Plumes_and_Blooms	pb218	4	2010	2	26	2010-02-26	190	-190	9.1005	34.1027	98.84	1.8522
Plumes_and_Blooms	pb218	4	2010	2	26	2010-02-26	191	-191	9.0814	34.1067	98.79	1.82931
Plumes_and_Blooms	pb218	4	2010	2	26	2010-02-26	192	-192	9.0705	34.1075	98.68	1.79992
Plumes_and_Blooms	pb218	4	2010	2	26	2010-02-26	193	-193	9.0513	34.1109	98.5	1.74871
Plumes_and_Blooms	pb218	4	2010	2	26	2010-02-26	194	-194	9.0481	34.1099	98.34	1.65164
Plumes_and_Blooms	pb218	4	2010	2	26	2010-02-26	195	-195	9.0372	34.1105	98.26	1.55238
Plumes_and_Blooms	pb218	4	2010	2	26	2010-02-26	196	-196	9.023	34.1105	98.13	1.50348
Plumes_and_Blooms	pb218	4	2010	2	26	2010-02-26	197	-197	9.0139	34.1099	98.27	1.46408
Plumes_and_Blooms	pb218	4	2010	2	26	2010-02-26	198	-198	8.993	34.112	98.29	1.43577
Plumes_and_Blooms	pb218	4	2010	2	26	2010-02-26	199	-199	8.988	34.1125	98.23	1.42313
[truncated: 7,094 more rows]

## Sheet: Table S2 Data from SBB Piers
Project: Harmful Algal Blooms
Calibrated: No
Requested start: 2008-06-30 16:30:00								From: http://www.habmap.info/data.html
Requested end: 2015-02-19 05:05:00
Request time: Thu, 19 Feb 2015 05:05:52 +0000
Other Notes: All times provided in UTC
											Narrow frustule	Wide frustule
year	month	day	DATE(year, month, day)	time	latitude	longitude	depth (m)	location	Domoic Acid (ng/mL)	Domoic Acid (ng/L)	Pseudo-nitzschia delicatissima group (cells/L)	Pseudo-nitzschia seriata group (cells/L)
2009	4	21	2009-04-21	16:30:00	34.4161	-119.829	0	Goleta Pier	0.54	540	2200	10000
2009	4	27	2009-04-27	16:00:00	34.4161	-119.829	0	Goleta Pier	0.46	460	1500	12200
2009	5	4	2009-05-04	16:15:00	34.4161	-119.829	0	Goleta Pier	2.64	2640	0	98200
2009	5	11	2009-05-11	16:00:00	34.4161	-119.829	0	Goleta Pier	0.72	720	600	29900
2009	5	18	2009-05-18	16:00:00	34.4161	-119.829	0	Goleta Pier	0.25	250	95700	6300
2009	5	25	2009-05-25	15:45:00	34.4161	-119.829	0	Goleta Pier	0.08	80	555400	600
2009	6	1	2009-06-01	16:00:00	34.4161	-119.829	0	Goleta Pier	0	0	31900	0
2009	6	8	2009-06-08	16:15:00	34.4161	-119.829	0	Goleta Pier	0	0	40600	0
2009	6	15	2009-06-15	16:15:00	34.4161	-119.829	0	Goleta Pier	0.14	140	55000	0
2009	6	22	2009-06-22	15:45:00	34.4161	-119.829	0	Goleta Pier	0.22	220	261700	0
2009	6	29	2009-06-29	16:30:00	34.4161	-119.829	0	Goleta Pier	0.04	40	73800	0
2009	7	6	2009-07-06	17:15:00	34.4161	-119.829	0	Goleta Pier	0.14	140	357700	0
2009	7	13	2009-07-13	17:45:00	34.4161	-119.829	0	Goleta Pier	0.08	80	42700	0
2009	7	22	2009-07-22	16:45:00	34.4161	-119.829	0	Goleta Pier	0	0	25700	0
2009	7	27	2009-07-27	13:00:00	34.4161	-119.829	0	Goleta Pier	0	0	28500	43000
2009	8	3	2009-08-03	15:42:00	34.4161	-119.829	0	Goleta Pier	0	0	20200	40500
2009	8	10	2009-08-10	16:13:00	34.4161	-119.829	0	Goleta Pier	0	0	9600	19200
2009	8	17	2009-08-17	17:22:00	34.4161	-119.829	0	Goleta Pier	0	0	13400	27000
2009	8	24	2009-08-24	17:15:00	34.4161	-119.829	0	Goleta Pier	0	0	3600	9800
2009	8	31	2009-08-31	17:00:00	34.4161	-119.829	0	Goleta Pier	0	0	100000	300
2009	9	8	2009-09-08	16:15:00	34.4161	-119.829	0	Goleta Pier	0	0	0	0
2009	9	21	2009-09-21	15:45:00	34.4161	-119.829	0	Goleta Pier	0	0	0	400
2009	9	28	2009-09-28	16:50:00	34.4161	-119.829	0	Goleta Pier	0	0	0	0
2009	10	6	2009-10-06	15:36:00	34.4161	-119.829	0	Goleta Pier	0	0	2900	0
2009	10	13	2009-10-13	15:35:00	34.4161	-119.829	0	Goleta Pier	0	0	4880	0
2009	10	20	2009-10-20	15:38:00	34.4161	-119.829	0	Goleta Pier	0	0	1420	300
2009	10	27	2009-10-27	15:34:00	34.4161	-119.829	0	Goleta Pier	0	0	560	0
2009	11	3	2009-11-03	16:35:00	34.4161	-119.829	0	Goleta Pier	0	0	9160	8480
2009	11	9	2009-11-09	16:25:00	34.4161	-119.829	0	Goleta Pier	0	0	600	560
2009	11	17	2009-11-17	16:37:00	34.4161	-119.829	0	Goleta Pier	0	0	1520	580
2009	12	1	2009-12-01	16:33:00	34.4161	-119.829	0	Goleta Pier	0	0	1100	200
2009	12	7	2009-12-07	19:15:00	34.4161	-119.829	0	Goleta Pier	0.11	110	2000	1400
2009	12	14	2009-12-14	18:15:00	34.4161	-119.829	0	Goleta Pier	0	0	1500	0
2009	12	21	2009-12-21	16:31:00	34.4161	-119.829	0	Goleta Pier	0	0	180	420
2009	12	28	2009-12-28	17:00:00	34.4161	-119.829	0	Goleta Pier	0	0	0	0
2010	1	5	2010-01-05	16:31:00	34.4161	-119.829	0	Goleta Pier	0	0	620	260
2010	1	12	2010-01-12	16:30:00	34.4161	-119.829	0	Goleta Pier	0	0	840	360
2010	1	19	2010-01-19	16:21:00	34.4161	-119.829	0	Goleta Pier	0	0	0	120
2010	1	26	2010-01-26	17:06:00	34.4161	-119.829	0	Goleta Pier	0	0	0	0
2010	2	2	2010-02-02	16:47:00	34.4161	-119.829	0	Goleta Pier	0	0	380	80
2010	2	16	2010-02-16	16:47:00	34.4161	-119.829	0	Goleta Pier	0	0	0	600
2010	2	23	2010-02-23	15:55:00	34.4161	-119.829	0	Goleta Pier	0	0	680	160
2010	3	2	2010-03-02	16:45:00	34.4161	-119.829	0	Goleta Pier	0	0	260	240
2010	3	15	2010-03-15	17:00:00	34.4161	-119.829	0	Goleta Pier	0	0	31700	3200
2010	3	22	2010-03-22	17:20:00	34.4161	-119.829	0	Goleta Pier	0	0	4700	18100
2010	4	5	2010-04-05	15:43:00	34.4161	-119.829	0	Goleta Pier	0	0	5400	700
2010	4	14	2010-04-14	15:50:00	34.4161	-119.829	0	Goleta Pier	0.05	50	280	620
2010	4	19	2010-04-19	16:57:00	34.4161	-119.829	0	Goleta Pier	0.04	40	1000	1800
2010	5	5	2010-05-05	15:53:00	34.4161	-119.829	0	Goleta Pier	0	0	1100	3800
2010	5	12	2010-05-12	15:50:00	34.4161	-119.829	0	Goleta Pier			6800	13000
2010	5	26	2010-05-26	16:23:00	34.4161	-119.829	0	Goleta Pier	0.52	520	11500	61500
2010	6	3	2010-06-03	15:50:00	34.4161	-119.829	0	Goleta Pier	0	0	8800	23900
2010	6	7	2010-06-07	18:18:00	34.4161	-119.829	0	Goleta Pier	0	0	0	3300
2010	6	14	2010-06-14	15:50:00	34.4161	-119.829	0	Goleta Pier	0.52	520	34000	36600
2010	6	30	2010-06-30	17:15:00	34.4161	-119.829	0	Goleta Pier	0.27	270	7100	25700
2010	7	6	2010-07-06	16:25:00	34.4161	-119.829	0	Goleta Pier	1.46	1460	0	15000
2010	7	12	2010-07-12	16:20:00	34.4161	-119.829	0	Goleta Pier	0.64	640	0	10300
2010	7	19	2010-07-19	16:30:00	34.4161	-119.829	0	Goleta Pier	0.47	470	0	9300
2010	7	26	2010-07-26	16:45:00	34.4161	-119.829	0	Goleta Pier	0.06	60	3500	0
2010	8	2	2010-08-02	15:18:00	34.4161	-119.829	0	Goleta Pier	1.82	1820	2000	44200
2010	8	9	2010-08-09	15:55:00	34.4161	-119.829	0	Goleta Pier	0.44	440	5400	18800
2010	8	19	2010-08-19	16:15:00	34.4161	-119.829	0	Goleta Pier	0.53	530	24600	23100
2010	8	26	2010-08-26	16:22:00	34.4161	-119.829	0	Goleta Pier	0.26	260	17000	88300
2010	9	7	2010-09-07	17:20:00	34.4161	-119.829	0	Goleta Pier	0	0	1200	17300
2010	9	13	2010-09-13	15:25:00	34.4161	-119.829	0	Goleta Pier	0	0	0	0
2010	9	20	2010-09-20	16:33:00	34.4161	-119.829	0	Goleta Pier	0	0	0	6400
2010	9	27	2010-09-27	16:02:00	34.4161	-119.829	0	Goleta Pier	0.18	180	8700	5600
2010	10	4	2010-10-04	16:25:00	34.4161	-119.829	0	Goleta Pier	0	0	0	0
2010	10	11	2010-10-11	16:24:00	34.4161	-119.829	0	Goleta Pier	0	0	0	0
2010	10	18	2010-10-18	16:15:00	34.4161	-119.829	0	Goleta Pier	0	0	38800	0
2010	10	25	2010-10-25	15:36:00	34.4161	-119.829	0	Goleta Pier	0.05	50	351800	0
2010	11	1	2010-11-01	15:51:00	34.4161	-119.829	0	Goleta Pier	0.07	70	239000	0
2010	11	8	2010-11-08	17:25:00	34.4161	-119.829	0	Goleta Pier	0	0	54800	0
2010	11	15	2010-11-15	16:52:00	34.4161	-119.829	0	Goleta Pier	0.04	40	137500	0
2010	11	22	2010-11-22	16:48:00	34.4161	-119.829	0	Goleta Pier	0	0	18100	1800
2010	11	29	2010-11-29	17:01:00	34.4161	-119.829	0	Goleta Pier	0	0	9500	9300
2010	12	6	2010-12-06	16:37:00	34.4161	-119.829	0	Goleta Pier	0.22	220	14000	88800
2010	12	13	2010-12-13	17:41:00	34.4161	-119.829	0	Goleta Pier	0	0	11800	5300
2011	1	5	2011-01-05	17:35:00	34.4161	-119.829	0	Goleta Pier	0	0	6700	3200
2011	1	10	2011-01-10	17:59:00	34.4161	-119.829	0	Goleta Pier	0	0	0	0
2011	1	24	2011-01-24	17:38:00	34.4161	-119.829	0	Goleta Pier	0.3	300	0	3800
2011	1	31	2011-01-31	17:40:00	34.4161	-119.829	0	Goleta Pier	0.12	120	5100	0
2011	2	7	2011-02-07	17:50:00	34.4161	-119.829	0	Goleta Pier	0	0	10800	4800
2011	2	14	2011-02-14	17:21:00	34.4161	-119.829	0	Goleta Pier	0.37	370	5600	21400
2011	2	22	2011-02-22	17:43:00	34.4161	-119.829	0	Goleta Pier	0.16	160	2400	2200
2011	3	1	2011-03-01	17:47:00	34.4161	-119.829	0	Goleta Pier	0.12	120	9500	1500
2011	3	8	2011-03-08	17:36:00	34.4161	-119.829	0	Goleta Pier	0.1	100	0	9300
2011	3	16	2011-03-16	16:38:00	34.4161	-119.829	0	Goleta Pier	0.29	290	4100	24000
2011	3	21	2011-03-21	17:01:00	34.4161	-119.829	0	Goleta Pier	5.31	5310	5900	87600
2011	3	28	2011-03-28	16:47:00	34.4161	-119.829	0	Goleta Pier	6.56	6560	0	254000
2011	4	4	2011-04-04	16:21:00	34.4161	-119.829	0	Goleta Pier	1.33	1330	2800	49100
2011	4	11	2011-04-11	17:22:00	34.4161	-119.829	0	Goleta Pier			0	93400
2011	4	18	2011-04-18	16:44:00	34.4161	-119.829	0	Goleta Pier			0	258500
2011	4	26	2011-04-26	16:14:00	34.4161	-119.829	0	Goleta Pier	0.05	50	0	9000
2011	5	2	2011-05-02	16:43:00	34.4161	-119.829	0	Goleta Pier	0.06	60	0	15100
2011	5	9	2011-05-09	15:18:00	34.4161	-119.829	0	Goleta Pier	0.22	220	0	14900
2011	5	16	2011-05-16	16:51:00	34.4161	-119.829	0	Goleta Pier	0.19	190	0	7200
2011	5	23	2011-05-23	16:32:00	34.4161	-119.829	0	Goleta Pier	2.49	2490	0	140800
2011	5	31	2011-05-31	18:32:00	34.4161	-119.829	0	Goleta Pier			137300	230600
2011	6	6	2011-06-06	17:25:00	34.4161	-119.829	0	Goleta Pier	0.68	680	33300	90000
2011	6	13	2011-06-13	17:01:00	34.4161	-119.829	0	Goleta Pier	0.74	740	4500	39700
2011	6	20	2011-06-20	16:29:00	34.4161	-119.829	0	Goleta Pier	2.31	2310	13500	102500
2011	6	27	2011-06-27	14:36:00	34.4161	-119.829	0	Goleta Pier			0	0
2011	7	5	2011-07-05	15:43:00	34.4161	-119.829	0	Goleta Pier			0	0
2011	7	11	2011-07-11	14:41:00	34.4161	-119.829	0	Goleta Pier			0	0
2011	7	18	2011-07-18	16:13:00	34.4161	-119.829	0	Goleta Pier			70200	56800
2011	7	25	2011-07-25	15:53:00	34.4161	-119.829	0	Goleta Pier			50600	21100
2011	8	1	2011-08-01	17:00:00	34.4161	-119.829	0	Goleta Pier			15200	11600
2011	8	8	2011-08-08	16:00:00	34.4161	-119.829	0	Goleta Pier			18700	23800
2011	8	15	2011-08-15	16:30:00	34.4161	-119.829	0	Goleta Pier			0	40100
2011	8	22	2011-08-22	16:09:00	34.4161	-119.829	0	Goleta Pier			8800	1200
2011	8	29	2011-08-29	14:54:00	34.4161	-119.829	0	Goleta Pier			58400	25700
2011	9	6	2011-09-06	17:20:00	34.4161	-119.829	0	Goleta Pier			6400	9600
2011	9	15	2011-09-15	14:30:00	34.4161	-119.829	0	Goleta Pier			3400	0
2011	9	19	2011-09-19	15:26:00	34.4161	-119.829	0	Goleta Pier			0	0
2011	9	26	2011-09-26	16:59:00	34.4161	-119.829	0	Goleta Pier			0	0
										0
2008	6	30	2008-06-30	16:30:00	34.408	-119.685	0	Stearns Wharf	0.05	50	55000	345000
2008	7	7	2008-07-07	16:30:00	34.408	-119.685	0	Stearns Wharf	0.05	50	2000	59000
2008	7	14	2008-07-14	17:15:00	34.408	-119.685	0	Stearns Wharf			60000	200000
2008	7	22	2008-07-22	16:30:00	34.408	-119.685	0	Stearns Wharf			900	2000
2008	7	28	2008-07-28	17:00:00	34.408	-119.685	0	Stearns Wharf			0	900
2008	8	5	2008-08-05	16:20:00	34.408	-119.685	0	Stearns Wharf			2300	2700
2008	8	11	2008-08-11	15:33:00	34.408	-119.685	0	Stearns Wharf			24900	0
2008	8	11	2008-08-11	16:45:00	34.408	-119.685	0	Stearns Wharf	0.1	100	0	540
2008	8	18	2008-08-18	16:40:00	34.408	-119.685	0	Stearns Wharf			0	0
2008	8	25	2008-08-25	17:00:00	34.408	-119.685	0	Stearns Wharf			200	1200
2008	9	2	2008-09-02	16:45:00	34.408	-119.685	0	Stearns Wharf			3300	3500
2008	9	8	2008-09-08	16:45:00	34.408	-119.685	0	Stearns Wharf			150	300
2008	9	15	2008-09-15	16:45:00	34.408	-119.685	0	Stearns Wharf			340	0
2008	9	22	2008-09-22	16:30:00	34.408	-119.685	0	Stearns Wharf			1900	300
2008	9	29	2008-09-29	17:00:00	34.408	-119.685	0	Stearns Wharf			9600	2800
2008	10	6	2008-10-06	16:20:00	34.408	-119.685	0	Stearns Wharf			15300	13400
2008	10	21	2008-10-21	16:00:00	34.408	-119.685	0	Stearns Wharf			22000	32000
2008	10	27	2008-10-27	15:15:00	34.408	-119.685	0	Stearns Wharf			200	3800
2008	11	3	2008-11-03	18:30:00	34.408	-119.685	0	Stearns Wharf			0	100
2008	11	11	2008-11-11	17:45:00	34.408	-119.685	0	Stearns Wharf			1250	450
2008	11	18	2008-11-18	18:00:00	34.408	-119.685	0	Stearns Wharf			4500	24500
2008	11	26	2008-11-26	18:15:00	34.408	-119.685	0	Stearns Wharf			1800	200
2008	11	26	2008-11-26	18:30:00	34.408	-119.685	0	Stearns Wharf			1800	200
2008	12	2	2008-12-02	18:15:00	34.408	-119.685	0	Stearns Wharf			1150	450
2008	12	2	2008-12-02	18:30:00	34.408	-119.685	0	Stearns Wharf			1150	450
2008	12	8	2008-12-08	16:45:00	34.408	-119.685	0	Stearns Wharf			5700	5800
2008	12	15	2008-12-15	17:00:00	34.408	-119.685	0	Stearns Wharf	0.07	70	400	3100
2008	12	31	2008-12-31	16:30:00	34.408	-119.685	0	Stearns Wharf			4600	4400
2009	1	5	2009-01-05	17:00:00	34.408	-119.685	0	Stearns Wharf			200	5800
2009	1	12	2009-01-12	16:30:00	34.408	-119.685	0	Stearns Wharf			0	3100
2009	1	20	2009-01-20	16:30:00	34.408	-119.685	0	Stearns Wharf			1100	1500
2009	1	26	2009-01-26	17:15:00	34.408	-119.685	0	Stearns Wharf			300	0
2009	2	2	2009-02-02	16:45:00	34.408	-119.685	0	Stearns Wharf			8200	0
2009	2	9	2009-02-09	15:25:00	34.408	-119.685	0	Stearns Wharf			750	300
2009	2	17	2009-02-17	16:45:00	34.408	-119.685	0	Stearns Wharf			3500	550
2009	2	23	2009-02-23	17:00:00	34.408	-119.685	0	Stearns Wharf			3620	660
2009	3	2	2009-03-02	16:00:00	34.408	-119.685	0	Stearns Wharf			7800	2600
2009	3	9	2009-03-09	15:25:00	34.408	-119.685	0	Stearns Wharf	0.09	90	74800	37100
2009	3	17	2009-03-17	16:15:00	34.408	-119.685	0	Stearns Wharf	0.17	170	19300	10800
2009	3	23	2009-03-23	15:45:00	34.408	-119.685	0	Stearns Wharf	0.22	220	0	9600
2009	3	31	2009-03-31	15:30:00	34.408	-119.685	0	Stearns Wharf	1.12	1120	800	30600
2009	4	6	2009-04-06	16:00:00	34.408	-119.685	0	Stearns Wharf			1200	4200
2009	4	13	2009-04-13	16:20:00	34.408	-119.685	0	Stearns Wharf			1500	2500
2009	4	21	2009-04-21	16:00:00	34.408	-119.685	0	Stearns Wharf	0.51	510	7300	10600
2009	4	27	2009-04-27	15:30:00	34.408	-119.685	0	Stearns Wharf	1.26	1260	1700	27200
2009	5	4	2009-05-04	15:45:00	34.408	-119.685	0	Stearns Wharf	0.22	220	0	5300
2009	5	11	2009-05-11	15:30:00	34.408	-119.685	0	Stearns Wharf	0.18	180	0	12500
2009	5	18	2009-05-18	15:20:00	34.408	-119.685	0	Stearns Wharf	0.38	380	87100	6900
2009	5	25	2009-05-25	15:15:00	34.408	-119.685	0	Stearns Wharf			449200	2400
2009	6	1	2009-06-01	15:30:00	34.408	-119.685	0	Stearns Wharf	0.042	42	47100	2800
2009	6	8	2009-06-08	15:45:00	34.408	-119.685	0	Stearns Wharf			25100	600
2009	6	15	2009-06-15	15:45:00	34.408	-119.685	0	Stearns Wharf	0.13	130	99400	0
2009	6	15	2009-06-15	16:00:00	34.408	-119.685	0	Stearns Wharf	0.13	130	99400	0
2009	6	22	2009-06-22	15:10:00	34.408	-119.685	0	Stearns Wharf	1.5	1500	399200	0
2009	6	22	2009-06-22	15:45:00	34.408	-119.685	0	Stearns Wharf	1.5	1500	399200	0
2009	6	29	2009-06-29	15:45:00	34.408	-119.685	0	Stearns Wharf	0.057	57	190000	0
2009	6	29	2009-06-29	16:00:00	34.408	-119.685	0	Stearns Wharf	0.057	57	190000	0
2009	7	6	2009-07-06	16:15:00	34.408	-119.685	0	Stearns Wharf	0.2	200	539800	0
2009	7	6	2009-07-06	16:45:00	34.408	-119.685	0	Stearns Wharf	0.2	200	539800	0
2009	7	13	2009-07-13	17:15:00	34.408	-119.685	0	Stearns Wharf			8800	0
2009	7	22	2009-07-22	16:15:00	34.408	-119.685	0	Stearns Wharf			11100	0
2009	7	27	2009-07-27	13:53:00	34.408	-119.685	0	Stearns Wharf			1400	5000
2009	8	3	2009-08-03	16:31:00	34.408	-119.685	0	Stearns Wharf	0.059	59	93100	49200
2009	8	10	2009-08-10	16:59:00	34.408	-119.685	0	Stearns Wharf			0	16600
2009	8	17	2009-08-17	18:03:00	34.408	-119.685	0	Stearns Wharf			24600	50200
2009	8	24	2009-08-24	16:45:00	34.408	-119.685	0	Stearns Wharf			5600	21000
2009	8	31	2009-08-31	16:25:00	34.408	-119.685	0	Stearns Wharf			62200	500
2009	9	8	2009-09-08	15:45:00	34.408	-119.685	0	Stearns Wharf			0	0
2009	9	21	2009-09-21	15:15:00	34.408	-119.685	0	Stearns Wharf			0	0
2009	9	28	2009-09-28	16:20:00	34.408	-119.685	0	Stearns Wharf			0	0
2009	10	5	2009-10-05	17:15:00	34.408	-119.685	0	Stearns Wharf			0	0
2009	10	12	2009-10-12	16:30:00	34.408	-119.685	0	Stearns Wharf			11900	100
2009	10	19	2009-10-19	15:50:00	34.408	-119.685	0	Stearns Wharf			0	0
2009	10	26	2009-10-26	15:00:00	34.408	-119.685	0	Stearns Wharf			0	0
2009	11	2	2009-11-02	15:25:00	34.408	-119.685	0	Stearns Wharf			16000	0
2009	11	9	2009-11-09	16:20:00	34.408	-119.685	0	Stearns Wharf			300	600
2009	11	16	2009-11-16	16:10:00	34.408	-119.685	0	Stearns Wharf			2600	1300
2009	11	23	2009-11-23	17:45:00	34.408	-119.685	0	Stearns Wharf			500	0
2009	11	30	2009-11-30	17:30:00	34.408	-119.685	0	Stearns Wharf			700	400
2009	12	7	2009-12-07	18:30:00	34.408	-119.685	0	Stearns Wharf			2200	1700
2009	12	7	2009-12-07	18:45:00	34.408	-119.685	0	Stearns Wharf			2200	1700
2009	12	14	2009-12-14	17:40:00	34.408	-119.685	0	Stearns Wharf			0	0
2009	12	21	2009-12-21	16:31:00	34.408	-119.685	0	Stearns Wharf			200	40
2009	12	28	2009-12-28	17:00:00	34.408	-119.685	0	Stearns Wharf			500	0
2010	1	4	2010-01-04	17:00:00	34.408	-119.685	0	Stearns Wharf			8900	0
2010	1	11	2010-01-11	17:55:00	34.408	-119.685	0	Stearns Wharf			2500	200
2010	1	19	2010-01-19	15:15:00	34.408	-119.685	0	Stearns Wharf	0.05	50	0	500
2010	1	25	2010-01-25	16:55:00	34.408	-119.685	0	Stearns Wharf			0	400
2010	2	1	2010-02-01	18:05:00	34.408	-119.685	0	Stearns Wharf			3900	200
2010	2	8	2010-02-08	15:50:00	34.408	-119.685	0	Stearns Wharf			0	120
2010	2	16	2010-02-16	15:45:00	34.408	-119.685	0	Stearns Wharf			1200	300
2010	3	2	2010-03-02	15:55:00	34.408	-119.685	0	Stearns Wharf			0	800
2010	3	8	2010-03-08	15:35:00	34.408	-119.685	0	Stearns Wharf			6200	900
2010	3	15	2010-03-15	16:25:00	34.408	-119.685	0	Stearns Wharf			25200	1900
2010	3	15	2010-03-15	16:30:00	34.408	-119.685	0	Stearns Wharf			25200	1900
2010	3	22	2010-03-22	16:45:00	34.408	-119.685	0	Stearns Wharf			11400	5200
2010	3	29	2010-03-29	15:55:00	34.408	-119.685	0	Stearns Wharf			2000	1300
2010	4	5	2010-04-05	16:20:00	34.408	-119.685	0	Stearns Wharf			0	620
2010	4	12	2010-04-12	16:20:00	34.408	-119.685	0	Stearns Wharf			260	240
2010	4	19	2010-04-19	15:56:00	34.408	-119.685	0	Stearns Wharf			1780	1100
2010	5	3	2010-05-03	15:45:00	34.408	-119.685	0	Stearns Wharf			300	400
2010	5	10	2010-05-10	16:30:00	34.408	-119.685	0	Stearns Wharf			800	11000
2010	5	17	2010-05-17	16:30:00	34.408	-119.685	0	Stearns Wharf	0.078	78	5000	23000
2010	5	24	2010-05-24	16:40:00	34.408	-119.685	0	Stearns Wharf	0.28	280	8600	55800
2010	5	24	2010-05-24	16:41:00	34.408	-119.685	0	Stearns Wharf	0.28	280	5600	55800
2010	6	2	2010-06-02	14:55:00	34.408	-119.685	0	Stearns Wharf	0.12	120	4000	33100
2010	6	7	2010-06-07	17:50:00	34.408	-119.685	0	Stearns Wharf	0.072	72	0	2600
2010	6	14	2010-06-14	15:15:00	34.408	-119.685	0	Stearns Wharf	0.36	360	43800	21600
2010	6	30	2010-06-30	16:45:00	34.408	-119.685	0	Stearns Wharf	0.059	59	11400	0
2010	7	6	2010-07-06	15:55:00	34.408	-119.685	0	Stearns Wharf	0.21	210	0	2100
2010	7	12	2010-07-12	15:45:00	34.408	-119.685	0	Stearns Wharf	0.25	250	0	300
2010	7	19	2010-07-19	16:00:00	34.408	-119.685	0	Stearns Wharf	0.053	53	0	0
2010	7	26	2010-07-26	16:15:00	34.408	-119.685	0	Stearns Wharf	NaN	#VALUE!	0	0
2010	8	2	2010-08-02	14:55:00	34.408	-119.685	0	Stearns Wharf	2.47	2470	12500	35100
2010	8	9	2010-08-09	15:25:00	34.408	-119.685	0	Stearns Wharf	0.33	330	19200	63800
2010	8	19	2010-08-19	15:45:00	34.408	-119.685	0	Stearns Wharf	0.64	640	14300	44400
2010	8	26	2010-08-26	15:55:00	34.408	-119.685	0	Stearns Wharf	0.33	330	9800	142700
2010	9	7	2010-09-07	16:50:00	34.408	-119.685	0	Stearns Wharf			0	1800
2010	9	13	2010-09-13	15:00:00	34.408	-119.685	0	Stearns Wharf			0	0
2010	9	20	2010-09-20	16:05:00	34.408	-119.685	0	Stearns Wharf			0	0
2010	9	27	2010-09-27	15:33:00	34.408	-119.685	0	Stearns Wharf			0	0
2010	10	4	2010-10-04	16:00:00	34.408	-119.685	0	Stearns Wharf			0	0
2010	10	11	2010-10-11	15:55:00	34.408	-119.685	0	Stearns Wharf			0	0
2010	10	11	2010-10-11	16:24:00	34.408	-119.685	0	Stearns Wharf			0	0
2010	10	18	2010-10-18	15:47:00	34.408	-119.685	0	Stearns Wharf			8800	0
2010	10	25	2010-10-25	15:09:00	34.408	-119.685	0	Stearns Wharf			223400	0
2010	11	1	2010-11-01	15:23:00	34.408	-119.685	0	Stearns Wharf	0.059	59	174800	0
2010	11	1	2010-11-01	15:25:00	34.408	-119.685	0	Stearns Wharf	0.059	59	174800	0
2010	11	8	2010-11-08	16:57:00	34.408	-119.685	0	Stearns Wharf			5100	0
2010	11	15	2010-11-15	16:19:00	34.408	-119.685	0	Stearns Wharf			138800	15600
2010	11	22	2010-11-22	16:19:00	34.408	-119.685	0	Stearns Wharf			10800	0
2010	11	29	2010-11-29	16:34:00	34.408	-119.685	0	Stearns Wharf			18200	5100
2010	12	6	2010-12-06	15:53:00	34.408	-119.685	0	Stearns Wharf			2500	15500
2010	12	13	2010-12-13	17:13:00	34.408	-119.685	0	Stearns Wharf			11100	4200
2011	1	5	2011-01-05	17:00:00	34.408	-119.685	0	Stearns Wharf			5600	1300
2011	1	10	2011-01-10	17:29:00	34.408	-119.685	0	Stearns Wharf			5400	0
2011	1	24	2011-01-24	17:05:00	34.408	-119.685	0	Stearns Wharf	0.14	140	0	6000
2011	1	31	2011-01-31	17:07:00	34.408	-119.685	0	Stearns Wharf			4100	0
2011	2	7	2011-02-07	17:19:00	34.408	-119.685	0	Stearns Wharf	0.067	67	10300	13000
2011	2	14	2011-02-14	16:52:00	34.408	-119.685	0	Stearns Wharf	0.5	500	15200	23500
2011	2	22	2011-02-22	17:12:00	34.408	-119.685	0	Stearns Wharf	0.098	98	6300	1300
2011	3	1	2011-03-01	17:16:00	34.408	-119.685	0	Stearns Wharf	0.24	240	10400	4800
2011	3	8	2011-03-08	16:59:00	34.408	-119.685	0	Stearns Wharf	2.57	2570	1200	130000
2011	3	16	2011-03-16	16:09:00	34.408	-119.685	0	Stearns Wharf	0.29	290	17900	22700
2011	3	21	2011-03-21	16:31:00	34.408	-119.685	0	Stearns Wharf	1.8	1800	4300	56400
2011	3	28	2011-03-28	16:18:00	34.408	-119.685	0	Stearns Wharf	1.19	1190	0	63500
2011	4	4	2011-04-04	15:45:00	34.408	-119.685	0	Stearns Wharf	0.051	51	5800	11900
2011	4	11	2011-04-11	16:52:00	34.408	-119.685	0	Stearns Wharf	0.11	110	800	5100
2011	4	18	2011-04-18	16:14:00	34.408	-119.685	0	Stearns Wharf	9.33	9330	0	82700
2011	4	26	2011-04-26	15:49:00	34.408	-119.685	0	Stearns Wharf	0.084	84	0	10000
2011	5	2	2011-05-02	16:13:00	34.408	-119.685	0	Stearns Wharf	0.094	94	0	12200
2011	5	9	2011-05-09	14:49:00	34.408	-119.685	0	Stearns Wharf	0.082	82	0	8500
2011	5	16	2011-05-16	16:25:00	34.408	-119.685	0	Stearns Wharf	0.4	400	0	7500
2011	5	23	2011-05-23	16:02:00	34.408	-119.685	0	Stearns Wharf			0	289500
2011	5	31	2011-05-31	18:03:00	34.408	-119.685	0	Stearns Wharf	0.28	280	145900	235700
2011	6	6	2011-06-06	16:53:00	34.408	-119.685	0	Stearns Wharf	0.2	200	26700	115700
2011	6	13	2011-06-13	16:34:00	34.408	-119.685	0	Stearns Wharf	0.27	270	5100	15000
2011	6	20	2011-06-20	16:01:00	34.408	-119.685	0	Stearns Wharf	0.74	740	9000	50000
2011	6	27	2011-06-27	14:10:00	34.408	-119.685	0	Stearns Wharf			0	0
2011	7	5	2011-07-05	15:20:00	34.408	-119.685	0	Stearns Wharf			0	0
2011	7	11	2011-07-11	14:15:00	34.408	-119.685	0	Stearns Wharf			0	0
2011	7	18	2011-07-18	15:45:00	34.408	-119.685	0	Stearns Wharf			0	0
2011	7	25	2011-07-25	15:25:00	34.408	-119.685	0	Stearns Wharf	0.34	340	153700	26700
2011	8	1	2011-08-01	16:28:00	34.408	-119.685	0	Stearns Wharf	0.048	48	27500	0
2011	8	8	2011-08-08	15:33:00	34.408	-119.685	0	Stearns Wharf	0.29	290	24900	0
2011	8	15	2011-08-15	16:00:00	34.408	-119.685	0	Stearns Wharf	0.051	51	2300	8300
2011	8	22	2011-08-22	15:42:00	34.408	-119.685	0	Stearns Wharf	0.054	54	4700	3700
2011	8	29	2011-08-29	14:25:00	34.408	-119.685	0	Stearns Wharf			39000	4700
2011	9	6	2011-09-06	16:45:00	34.408	-119.685	0	Stearns Wharf			5000	0
2011	9	15	2011-09-15	14:00:00	34.408	-119.685	0	Stearns Wharf			0	0
2011	9	19	2011-09-19	14:50:00	34.408	-119.685	0	Stearns Wharf	0.051	51	0	0
2011	9	26	2011-09-26	16:30:00	34.408	-119.685	0	Stearns Wharf	0.069	69	0	4084
2011	10	3	2011-10-03	17:00:00	34.408	-119.685	0	Stearns Wharf			3713	5569
2011	10	10	2011-10-10	17:00:00	34.408	-119.685	0	Stearns Wharf	0.7	700	17820	86875
2011	10	17	2011-10-17	17:20:00	34.408	-119.685	0	Stearns Wharf			1856	0
2011	10	24	2011-10-24	17:15:00	34.408	-119.685	0	Stearns Wharf			0	0
2011	10	31	2011-10-31	17:00:00	34.408	-119.685	0	Stearns Wharf			2599	2599
2011	10	31	2011-10-31	19:00:00	34.408	-119.685	0	Stearns Wharf			2599	2599
2011	11	7	2011-11-07	17:20:00	34.408	-119.685	0	Stearns Wharf			1485	743
2011	11	14	2011-11-14	18:00:00	34.408	-119.685	0	Stearns Wharf			1485	371
2011	11	21	2011-11-21	18:45:00	34.408	-119.685	0	Stearns Wharf			232	2320
2011	11	27	2011-11-27	20:00:00	34.408	-119.685	0	Stearns Wharf			4409	464
2011	12	7	2011-12-07	11:45:00	34.408	-119.685	0	Stearns Wharf			80	0
2011	12	12	2011-12-12	19:30:00	34.408	-119.685	0	Stearns Wharf			4409	1160
2011	12	18	2011-12-18	08:00:00	34.408	-119.685	0	Stearns Wharf			NaN	NaN
2011	12	18	2011-12-18	19:45:00	34.408	-119.685	0	Stearns Wharf			3481	10906
2011	12	27	2011-12-27	17:05:00	34.408	-119.685	0	Stearns Wharf			0	160
2012	1	2	2012-01-02	18:30:00	34.408	-119.685	0	Stearns Wharf			480	120
2012	1	9	2012-01-09	18:45:00	34.408	-119.685	0	Stearns Wharf			7193	9978
2012	1	16	2012-01-16	21:30:00	34.408	-119.685	0	Stearns Wharf			6729	10906
2012	1	21	2012-01-21	19:30:00	34.408	-119.685	0	Stearns Wharf			1200	0
2012	1	23	2012-01-23	19:00:00	34.408	-119.685	0	Stearns Wharf			920	280
2012	1	30	2012-01-30	18:00:00	34.408	-119.685	0	Stearns Wharf	0.15	150	107665	113698
2012	2	6	2012-02-06	17:15:00	34.408	-119.685	0	Stearns Wharf	0.11	110	9978	51048
2012	2	13	2012-02-13	17:30:00	34.408	-119.685	0	Stearns Wharf			80	0
2012	2	21	2012-02-21	15:00:00	34.408	-119.685	0	Stearns Wharf			16243	928
2012	2	28	2012-02-28	19:20:00	34.408	-119.685	0	Stearns Wharf			40	0
2012	3	5	2012-03-05	18:15:00	34.408	-119.685	0	Stearns Wharf			0	0
2012	3	13	2012-03-13	09:45:00	34.408	-119.685	0	Stearns Wharf			0	80
2012	3	19	2012-03-19	18:25:00	34.408	-119.685	0	Stearns Wharf			0	40
2012	3	26	2012-03-26	19:30:00	34.408	-119.685	0	Stearns Wharf	0.046	46	0	16011
2012	4	2	2012-04-02	17:20:00	34.408	-119.685	0	Stearns Wharf			0	200
2012	4	9	2012-04-09	17:30:00	34.408	-119.685	0	Stearns Wharf			0	160
2012	4	16	2012-04-16	18:20:00	34.408	-119.685	0	Stearns Wharf			0	0
2012	4	23	2012-04-23	17:45:00	34.408	-119.685	0	Stearns Wharf			180	0
2012	4	30	2012-04-30	17:30:00	34.408	-119.685	0	Stearns Wharf			0	3713
2012	5	7	2012-05-07	16:45:00	34.408	-119.685	0	Stearns Wharf			0	10210
2012	5	14	2012-05-14	17:20:00	34.408	-119.685	0	Stearns Wharf			0	464
2012	5	21	2012-05-21	17:45:00	34.408	-119.685	0	Stearns Wharf			928	25524
2012	5	31	2012-05-31	17:15:00	34.408	-119.685	0	Stearns Wharf	0.14	140	2970	37868
2012	6	7	2012-06-07	23:30:00	34.408	-119.685	0	Stearns Wharf	0.064	64	9049	9746
2012	6	12	2012-06-12	17:30:00	34.408	-119.685	0	Stearns Wharf			23668	17171
2012	6	25	2012-06-25	16:45:00	34.408	-119.685	0	Stearns Wharf			6033	7657
2012	7	3	2012-07-03	20:00:00	34.408	-119.685	0	Stearns Wharf	0.063	63	13226	3945
2012	7	9	2012-07-09	17:15:00	34.408	-119.685	0	Stearns Wharf			1392	239926
2012	7	17	2012-07-17	19:15:00	34.408	-119.685	0	Stearns Wharf	0.15	150	0	5801
2012	7	23	2012-07-23	17:15:00	34.408	-119.685	0	Stearns Wharf	0.091	91	464	4641
2012	7	30	2012-07-30	17:15:00	34.408	-119.685	0	Stearns Wharf	1.49	1490	3249	64274
2012	8	6	2012-08-06	19:15:00	34.408	-119.685	0	Stearns Wharf			0	464
2012	8	12	2012-08-12	15:30:00	34.408	-119.685	0	Stearns Wharf			9746	0
2012	8	14	2012-08-14	15:30:00	34.408	-119.685	0	Stearns Wharf			1856	928
2012	8	20	2012-08-20	19:30:00	34.408	-119.685	0	Stearns Wharf	0.24	240	11138	55225
2012	8	27	2012-08-27	16:45:00	34.408	-119.685	0	Stearns Wharf			15778	2088
2012	9	4	2012-09-04	16:25:00	34.408	-119.685	0	Stearns Wharf			0	0
2012	9	10	2012-09-10	16:45:00	34.408	-119.685	0	Stearns Wharf			928	5569
2012	9	18	2012-09-18	17:45:00	34.408	-119.685	0	Stearns Wharf			4641	4177
2012	9	24	2012-09-24	15:15:00	34.408	-119.685	0	Stearns Wharf			0	0
2012	10	1	2012-10-01	16:20:00	34.408	-119.685	0	Stearns Wharf			1624	5337
2012	10	8	2012-10-08	15:45:00	34.408	-119.685	0	Stearns Wharf			0	464
2012	10	15	2012-10-15	15:45:00	34.408	-119.685	0	Stearns Wharf			0	464
2012	10	22	2012-10-22	15:30:00	34.408	-119.685	0	Stearns Wharf			928	0
2012	10	29	2012-10-29	15:30:00	34.408	-119.685	0	Stearns Wharf			3600	1480
2012	11	5	2012-11-05	16:30:00	34.408	-119.685	0	Stearns Wharf			17867	1624
2012	11	12	2012-11-12	18:30:00	34.408	-119.685	0	Stearns Wharf			5600	80
2012	11	19	2012-11-19	17:00:00	34.408	-119.685	0	Stearns Wharf			6265	10210
2012	11	26	2012-11-26	17:00:00	34.408	-119.685	0	Stearns Wharf			800	0
2012	12	4	2012-12-04	16:00:00	34.408	-119.685	0	Stearns Wharf			0	0
2012	12	10	2012-12-10	16:00:00	34.408	-119.685	0	Stearns Wharf			280	0
2012	12	17	2012-12-17	16:00:00	34.408	-119.685	0	Stearns Wharf			4641	0
2012	12	27	2012-12-27	18:05:00	34.408	-119.685	0	Stearns Wharf			18099	928
2013	1	4	2013-01-04	18:30:00	34.408	-119.685	0	Stearns Wharf	0.2	200	19723	10442
2013	1	14	2013-01-14	16:00:00	34.408	-119.685	0	Stearns Wharf			0	200
2013	1	21	2013-01-21	19:30:00	34.408	-119.685	0	Stearns Wharf			1200	0
2013	1	28	2013-01-28	16:10:00	34.408	-119.685	0	Stearns Wharf			160	0
2013	2	4	2013-02-04	17:00:00	34.408	-119.685	0	Stearns Wharf			0	0
2013	2	11	2013-02-11	16:30:00	34.408	-119.685	0	Stearns Wharf			300	80
2013	2	18	2013-02-18	16:10:00	34.408	-119.685	0	Stearns Wharf			120	0
2013	2	25	2013-02-25	16:30:00	34.408	-119.685	0	Stearns Wharf			928	0
2013	3	4	2013-03-04	17:00:00	34.408	-119.685	0	Stearns Wharf			0	2320
2013	3	12	2013-03-12	15:30:00	34.408	-119.685	0	Stearns Wharf			0	0
2013	3	18	2013-03-18	15:30:00	34.408	-119.685	0	Stearns Wharf			0	19491
2013	3	25	2013-03-25	16:30:00	34.408	-119.685	0	Stearns Wharf			928	0
2013	4	1	2013-04-01	14:15:00	34.408	-119.685	0	Stearns Wharf			480	1640
2013	4	8	2013-04-08	15:30:00	34.408	-119.685	0	Stearns Wharf	0.047	47	26220	0
2013	4	15	2013-04-15	15:30:00	34.408	-119.685	0	Stearns Wharf	0.37	370	184701	117411
2013	4	22	2013-04-22	15:00:00	34.408	-119.685	0	Stearns Wharf	4.42	4420	5569	143863
2013	4	29	2013-04-29	15:20:00	34.408	-119.685	0	Stearns Wharf	0.07	70	0	2552
2013	5	6	2013-05-06	15:00:00	34.408	-119.685	0	Stearns Wharf			240	280
2013	5	13	2013-05-13	15:30:00	34.408	-119.685	0	Stearns Wharf	0.22	220	5337	5569
2013	5	20	2013-05-20	15:30:00	34.408	-119.685	0	Stearns Wharf	0.53	530	1856	50584
2013	5	28	2013-05-28	16:00:00	34.408	-119.685	0	Stearns Wharf	0.045	45	11834	1392
2013	6	3	2013-06-03	15:30:00	34.408	-119.685	0	Stearns Wharf			43159	2320
2013	6	10	2013-06-10	15:30:00	34.408	-119.685	0	Stearns Wharf	0.05	50	10674	3481
2013	6	17	2013-06-17	16:00:00	34.408	-119.685	0	Stearns Wharf			2560	0
2013	6	24	2013-06-24	16:00:00	34.408	-119.685	0	Stearns Wharf			59401	1856
2013	7	1	2013-07-01	07:00:00	34.408	-119.685	0	Stearns Wharf			0	464
2013	7	9	2013-07-09	15:00:00	34.408	-119.685	0	Stearns Wharf			0	1856
2013	7	15	2013-07-15	16:00:00	34.408	-119.685	0	Stearns Wharf			928	0
2013	7	23	2013-07-23	14:15:00	34.408	-119.685	0	Stearns Wharf	0.36	360	12066	91422
2013	7	29	2013-07-29	15:00:00	34.408	-119.685	0	Stearns Wharf			8817	1856
2013	8	5	2013-08-05	15:00:00	34.408	-119.685	0	Stearns Wharf			4641	0
2013	8	12	2013-08-12	15:30:00	34.408	-119.685	0	Stearns Wharf			9746	0
2013	8	19	2013-08-19	15:30:00	34.408	-119.685	0	Stearns Wharf			0	0
2013	8	26	2013-08-26	15:15:00	34.408	-119.685	0	Stearns Wharf			1624	2784
2013	9	3	2013-09-03	16:00:00	34.408	-119.685	0	Stearns Wharf	0.08	80	0	7425
2013	9	10	2013-09-10	13:30:00	34.408	-119.685	0	Stearns Wharf			3713	0
2013	9	16	2013-09-16	15:15:00	34.408	-119.685	0	Stearns Wharf			0	0
2013	9	23	2013-09-23	15:15:00	34.408	-119.685	0	Stearns Wharf			1624	0
2013	10	1	2013-10-01	15:15:00	34.408	-119.685	0	Stearns Wharf			11602	3249
2013	10	7	2013-10-07	15:00:00	34.408	-119.685	0	Stearns Wharf			3249	0
2013	10	14	2013-10-14	15:00:00	34.408	-119.685	0	Stearns Wharf			320	0
2013	10	21	2013-10-21	14:30:00	34.408	-119.685	0	Stearns Wharf			0	0
2013	10	28	2013-10-28	14:30:00	34.408	-119.685	0	Stearns Wharf			0	0
2013	11	4	2013-11-04	16:00:00	34.408	-119.685	0	Stearns Wharf			2784	0
2013	11	11	2013-11-11	16:15:00	34.408	-119.685	0	Stearns Wharf			3016	0
2013	11	18	2013-11-18	16:15:00	34.408	-119.685	0	Stearns Wharf			9746	928
2013	11	25	2013-11-25	16:15:00	34.408	-119.685	0	Stearns Wharf			17171	0
2013	12	2	2013-12-02	16:15:00	34.408	-119.685	0	Stearns Wharf			4409	0
2013	12	9	2013-12-09	16:30:00	34.408	-119.685	0	Stearns Wharf			480	0
2013	12	16	2013-12-16	17:00:00	34.408	-119.685	0	Stearns Wharf			2088	696
2014	1	5	2014-01-05	16:15:00	34.408	-119.685	0	Stearns Wharf			800	0
2014	1	13	2014-01-13	16:00:00	34.408	-119.685	0	Stearns Wharf			464	0
2014	1	20	2014-01-20	16:00:00	34.408	-119.685	0	Stearns Wharf			2784	0
2014	1	27	2014-01-27	16:15:00	34.408	-119.685	0	Stearns Wharf			464	0
2014	2	3	2014-02-03	16:00:00	34.408	-119.685	0	Stearns Wharf			928	0
2014	2	9	2014-02-09	15:15:00	34.408	-119.685	0	Stearns Wharf			0	0
2014	2	10	2014-02-10	16:00:00	34.408	-119.685	0	Stearns Wharf			11602	928
2014	2	17	2014-02-17	15:30:00	34.408	-119.685	0	Stearns Wharf			1392	8817
2014	3	4	2014-03-04	16:00:00	34.408	-119.685	0	Stearns Wharf			4177	0
2014	3	10	2014-03-10	15:15:00	34.408	-119.685	0	Stearns Wharf			11602	0
2014	3	17	2014-03-17	15:00:00	34.408	-119.685	0	Stearns Wharf			1856	0
2014	3	24	2014-03-24	14:45:00	34.408	-119.685	0	Stearns Wharf			12762	0
2014	3	31	2014-03-31	15:00:00	34.408	-119.685	0	Stearns Wharf			30629	0
2014	4	7	2014-04-07	15:15:00	34.408	-119.685	0	Stearns Wharf			785583	17820
2014	4	15	2014-04-15	16:15:00	34.408	-119.685	0	Stearns Wharf			0	63578
2014	4	21	2014-04-21	13:30:00	34.408	-119.685	0	Stearns Wharf			1160	0
2014	4	28	2014-04-28	14:15:00	34.408	-119.685	0	Stearns Wharf			464	0
2014	5	5	2014-05-05	14:15:00	34.408	-119.685	0	Stearns Wharf	0.2	200	0	179689
2014	5	12	2014-05-12	14:30:00	34.408	-119.685	0	Stearns Wharf	0.63	630	11602	134117
2014	5	19	2014-05-19	14:30:00	34.408	-119.685	0	Stearns Wharf			0	11138
2014	5	27	2014-05-27	15:00:00	34.408	-119.685	0	Stearns Wharf			1856	95135
2014	5	28	2014-05-28	15:00:00	34.408	-119.685	0	Stearns Wharf	0.46	460	1856	95135
2014	6	2	2014-06-02	14:15:00	34.408	-119.685	0	Stearns Wharf			0	0
2014	6	9	2014-06-09	15:30:00	34.408	-119.685	0	Stearns Wharf			9281	6961
2014	6	16	2014-06-16	15:15:00	34.408	-119.685	0	Stearns Wharf	0.13	130	5105	13690
2014	6	24	2014-06-24	15:45:00	34.408	-119.685	0	Stearns Wharf	0.07	70	57545	78892
2014	6	30	2014-06-30	14:30:00	34.408	-119.685	0	Stearns Wharf			928	0
2014	7	7	2014-07-07	15:45:00	34.408	-119.685	0	Stearns Wharf			0	0
2014	7	14	2014-07-14	15:15:00	34.408	-119.685	0	Stearns Wharf			2970	2970
2014	7	21	2014-07-21	15:15:00	34.408	-119.685	0	Stearns Wharf			3713	105809
2014	7	21	2014-07-21	16:55:00	34.408	-119.685	0	Stearns Wharf			3713	105809
2014	7	28	2014-07-28	14:45:00	34.408	-119.685	0	Stearns Wharf			0	377199
2014	8	4	2014-08-04	14:45:00	34.408	-119.685	0	Stearns Wharf			8168	259139
2014	8	11	2014-08-11	15:30:00	34.408	-119.685	0	Stearns Wharf			1485	118803
2014	8	18	2014-08-18	14:30:00	34.408	-119.685	0	Stearns Wharf			0	150824
2014	8	25	2014-08-25	15:15:00	34.408	-119.685	0	Stearns Wharf			464	1624
2014	9	2	2014-09-02	15:15:00	34.408	-119.685	0	Stearns Wharf			0	0
2014	9	8	2014-09-08	13:30:00	34.408	-119.685	0	Stearns Wharf			0	928
2014	9	15	2014-09-15	13:40:00	34.408	-119.685	0	Stearns Wharf			2784	1392
2014	9	22	2014-09-22	13:30:00	34.408	-119.685	0	Stearns Wharf			0	141078
2014	9	29	2014-09-29	15:00:00	34.408	-119.685	0	Stearns Wharf			7889	32485
2014	10	7	2014-10-07	14:45:00	34.408	-119.685	0	Stearns Wharf			464	464
2014	10	13	2014-10-13	14:30:00	34.408	-119.685	0	Stearns Wharf			0	10210
2014	10	20	2014-10-20	14:45:00	34.408	-119.685	0	Stearns Wharf			38054	0
2014	10	27	2014-10-27	15:00:00	34.408	-119.685	0	Stearns Wharf			928	0
2014	11	3	2014-11-03	15:15:00	34.408	-119.685	0	Stearns Wharf			3249	0
2014	11	10	2014-11-10	16:00:00	34.408	-119.685	0	Stearns Wharf			9746	0
2014	11	17	2014-11-17	15:45:00	34.408	-119.685	0	Stearns Wharf			928	0
2014	11	24	2014-11-24	15:45:00	34.408	-119.685	0	Stearns Wharf			0	0
2014	12	1	2014-12-01	15:00:00	34.408	-119.685	0	Stearns Wharf			0	0
2014	12	8	2014-12-08	15:30:00	34.408	-119.685	0	Stearns Wharf			464	0
2014	12	15	2014-12-15	15:00:00	34.408	-119.685	0	Stearns Wharf			0	0
2014	12	22	2014-12-22	15:15:00	34.408	-119.685	0	Stearns Wharf			0	0
2015	1	5	2015-01-05	15:15:00	34.408	-119.685	0	Stearns Wharf			464	0
2015	1	12	2015-01-12	15:15:00	34.408	-119.685	0	Stearns Wharf			5105	0
2015	1	19	2015-01-19	15:00:00	34.408	-119.685	0	Stearns Wharf			464	0
2015	1	26	2015-01-26	15:15:00	34.408	-119.685	0	Stearns Wharf			5105	0
2015	2	3	2015-02-03	15:15:00	34.408	-119.685	0	Stearns Wharf			0	0

## Sheet: Table S3 Station data
Depth	Date	Date	Station	Lat	Long	Pseudo-nitzschia abundance_(cells/L)	%_pseudo-nitzschia	Total_Microphytoplankton (cells/L)	Chl(mg/m3)	Chl(ng/l)	pDA(ng/L)	tDA(ng/L)	dDA(ng/L)	cDA(pg/cell)
0	20090320	2009-03-20	1	34.3904	-119.84	92000	0.100109	919000	3.14219	3142.19	302.997	1217.08	914.081	3.29345
0	20090421	2009-04-21	1	34.3911	-119.84	564	0.00783333	72000	0.691173	691.173	3.36393	3.36393	0	5.96442
0	20090728	2009-07-28	1	34.39	-119.841	45000	0.0945378	476000	2.118	2118	3.40372	3.40372	0	0.0756382
0	20090827	2009-08-27	1	34.3904	-119.84	610000	0.554545	1100000	1.71683	1716.83	0	0	0	0
0	20090925	2009-09-25	1	34.3905	-119.84	0	0	134000	0.324536	324.536	0	77.5997	77.5997
0	20091030	2009-10-30	1	34.3914	-119.84	22000	0.22	100000	0.281338	281.338	25.9524	25.9524	0	1.17965
0	20091120	2009-11-20	1	34.3912	-119.841	22000	0.0666667	330000	1.83867	1838.67	36.819	36.819	0	1.67359
0	20100226	2010-02-26	1	34.3903	-119.84	3500	0.0259259	135000	0.675655	675.655	1.44626	1.44626	0	0.413216
0	20100324	2010-03-24	1	34.3901	-119.842	104000	0.0483721	2150000	2.43679	2436.79	243.401	696.454	453.053	2.3404
0	20100721	2010-07-21	1	34.3902	-119.841	127000	0.465201	273000	4.75174	4751.74	9315.06	26321.7	17006.7	73.347
0	20100820	2010-08-20	1	34.3902	-119.841	80000	0.145455	550000	3.76595	3765.95	3071.92	5170.24	2098.32	38.3991
0	20100921	2010-09-21	1	34.3898	-119.839	58000	0.118852	488000	3.15675	3156.75	1061.77	5950.52	4888.75	18.3065
0	20101028	2010-10-28	1	34.3913	-119.841	2120000	0.508393	4170000	8.69796	8697.96	206.197	635.227	429.03	0.0972628
0	20101119	2010-11-19	1	34.3902	-119.841	334000	0.644788	518000	NaN		59.1016	192.866	133.765	0.176951
0	20101216	2010-12-16	1	34.391	-119.84	289000	0.610994	473000	4.07285	4072.85	227.47	905.473	678.002	0.787094
0	20110413	2011-04-13	1	34.3908	-119.841	1040000	0.742857	1400000	11.3902	11390.2	23602.4	35508.6	11906.2	22.6946
0	20110512	2011-05-12	1	34.3919	-119.84	400000	0.196078	2040000	6.39712	6397.12	8664.33	28022.5	19358.2	21.6608
0	20110614	2011-06-14	1	34.3908	-119.841	133000	0.476703	279000	0.159531	159.531	1446.69	1446.69	0	10.8774
0	20110726	2011-07-26	1	34.3915	-119.841	47400	0.107483	441000	0.111877	111.877	622.657	1169	546.342	13.1362
0	20110907	2011-09-07	1	34.3911	-119.839	107000	0.207767	515000	0.613	613	1141.03	3272.2	2131.17	10.6638
0	20111028	2011-10-28	1	34.3917	-119.838	29300	0.101034	290000	0.6825	682.5	223.066	762.993	539.927	7.61316
0	20111117	2011-11-17	1	34.3909	-119.841	7900	0.0370892	213000	2.363	2363	147.489	147.489	0	18.6694
0	20111214	2011-12-14	1	34.3915	-119.842	82400	0.145326	567000	1.617	1617	25.795	25.795	0	0.313046
0	20120313	2012-03-13	1	34.3912	-119.841	0	0	467000	1.97726	1977.26	0	0	0
0	20120412	2012-04-12	1	34.3911	-119.841	3390	0.1	33900	1.42501	1425.01	24.8661	24.8661	0	7.33512
0	20120515	2012-05-15	1	34.391	-119.841				0.250814	250.814	637.875	1209.83	571.956
0	20120614	2012-06-14	1	34.3915	-119.841				1.74551	1745.51	8.11797	8.11797	0
0	20120719	2012-07-19	1	34.3909	-119.84	58700	0.612096	95900	0.430953	430.953	9333.34	24586.4	15253	159.001
0	20120816	2012-08-16	1	34.3902	-119.841	22600	0.108134	209000	1.88357	1883.57	509.3	1988.11	1478.81	22.5354
0	20120913	2012-09-13	1	34.3902	-119.841	15800	0.202824	77900	0.242596	242.596	30.669	34001.8	33971.1	1.94107
0	20121026	2012-10-26	1	34.3902	-119.841				0.285987	285.987	1241.74	1241.74	0
0	20121115	2012-11-15	1	34.3902	-119.841				0.33283	332.83	159.909	889.003	729.094
0	20121229	2012-12-29	1	34.3902	-119.841	16900	0.226846	74500	5.29569	5295.69	2.48626	2.48626	0	0.147116
0	20130212	2013-02-12	1	34.3902	-119.841	15800	0.317907	49700	2.5443	2544.3	0	0	0	0
0	20130314	2013-03-14	1	34.3902	-119.841	117000	0.102632	1140000	0.880277	880.277		0	0	0
0	20130411	2013-04-11	1	34.3902	-119.841	24200	0.161333	150000	4.14317	4143.17
0	20130509	2013-05-09	1	34.3902	-119.841				1.5845	1584.5
0	20130605	2013-06-05	1	34.3902	-119.841	47400	0.0569712	832000	0.997647	997.647
0	20090320	2009-03-20	2	34.3438	-119.862	255000	0.0478424	5330000	8.79305	8793.05	894.263	2761.13	1866.87	3.50691
0	20090421	2009-04-21	2	34.3437	-119.862	0	0	500000	1.10901	1109.01	1.64557	1.64557	0
0	20090728	2009-07-28	2	34.3449	-119.862	157000	0.173481	905000	2.15473	2154.73	60.3933	60.3933	0	0.384671
0	20090827	2009-08-27	2	34.3434	-119.863	431000	0.519277	830000	1.27378	1273.78	12.4651	12.4651	0	0.0289215
0	20090925	2009-09-25	2	34.3457	-119.864	0	0	254000	0.343366	343.366	0	0	0
0	20091030	2009-10-30	2	34.3438	-119.862	28000	0.194444	144000	0.897181	897.181	5.32663	5.32663	0	0.190237
0	20091120	2009-11-20	2	34.3429	-119.863	1200	0.00693642	173000	1.24055	1240.55	5.74124	5.74124	0	4.78437
0	20100226	2010-02-26	2	34.3442	-119.863	1200	0.00689655	174000	0.819647	819.647	198.752	839.798	641.045	165.627
0	20100324	2010-03-24	2	34.3441	-119.863	161000	0.0465318	3460000	5.07074	5070.74	354.115	1045.75	691.633	2.19947
0	20100721	2010-07-21	2	34.3404	-119.86	224000	0.553086	405000	4.17577	4175.77	20462.9	43108.6	22645.7	91.3522
0	20100820	2010-08-20	2	34.3408	-119.859	342000	0.332039	1030000	2.80231	2802.31	11063.6	21464.2	10400.6	32.3497
0	20100921	2010-09-21	2	34.3406	-119.859	23000	0.255556	90000	2.20419	2204.19	6814.68	24994.2	18179.6	296.29
0	20101028	2010-10-28	2	34.342	-119.863	3430000	0.740821	4630000	2.24845	2248.45	226.203	386.44	160.237	0.0659484
0	20101119	2010-11-19	2	34.3402	-119.862	269000	0.471103	571000	1.06506	1065.06	341.285	761.983	420.699	1.26872
0	20101216	2010-12-16	2	34.3413	-119.86	507000	0.608643	833000	5.50279	5502.79	212.415	858.754	646.339	0.418964
0	20110413	2011-04-13	2	34.3393	-119.859	582000	0.802759	725000	5.01168	5011.68	25917.4	43610.3	17693	44.5316
0	20110512	2011-05-12	2	34.3413	-119.859	119000	0.2125	560000	2.70777	2707.77	4931.23	5330.2	398.964	41.4389
0	20110614	2011-06-14	2	34.3373	-119.86	409000	0.0605926	6750000	0.294391	294.391	6269.01	6269.01	0	15.3276
0	20110726	2011-07-26	2	34.3399	-119.859	65500	0.164987	397000	0.0867075	86.7075	642.517	1560.43	917.911	9.80942
0	20110907	2011-09-07	2	34.3401	-119.859	66600	0.272951	244000	0.5775	577.5	4728.81	9467.97	4739.17	71.0031
0	20111028	2011-10-28	2	34.3385	-119.86	0	0	278000	0.507	507	202.327	202.327	0
0	20111117	2011-11-17	2	34.3404	-119.86	12400	0.0150121	826000	1.198	1198	40.6743	40.6743	0	3.28018
0	20111214	2011-12-14	2	34.3402	-119.861	46300	0.146057	317000	1.592	1592	18.8183	18.8183	0	0.406443
0	20120313	2012-03-13	2	34.3413	-119.859	0	0	475000	1.45952	1459.52	1.94564	1.94564	0
0	20120412	2012-04-12	2	34.3401	-119.86	0	0	5640	1.78989	1789.89	6.58695	6.58695	0
0	20120515	2012-05-15	2	34.3399	-119.861				0.325434	325.434	257.758	418.628	160.87
0	20120614	2012-06-14	2	34.3413	-119.858				5.71974	5719.74	72.651	72.651	0
0	20120719	2012-07-19	2	34.3403	-119.861	223000	0.838346	266000	1.52855	1528.55	19012.7	35982.8	16970.1	85.2589
0	20120816	2012-08-16	2	34.3403	-119.861	7900	0.0795569	99300	2.76126	2761.26	799.102	3054.54	2255.44	101.152
0	20120913	2012-09-13	2	34.3403	-119.861	10200	0.164251	62100	0.219421	219.421	87.0637	481.101	394.037	8.53565
0	20121026	2012-10-26	2	34.3403	-119.861				0.210053	210.053	2.68271	2.68271	0
0	20121115	2012-11-15	2	34.3403	-119.861				0.285001	285.001	4233.06	8325.46	4092.4
0	20121229	2012-12-29	2	34.3403	-119.861	10200	0.188192	54200	1.03547	1035.47	3.16537	3.16537	0	0.310331
0	20130212	2013-02-12	2	34.3403	-119.861				0.764276	764.276	0	0	0
0	20130314	2013-03-14	2	34.3403	-119.861	14900	0.0309129	482000	0.534034	534.034		0	0	0
0	20130411	2013-04-11	2	34.3403	-119.861	20800	0.0908297	229000	5.71593	5715.93				0
0	20130509	2013-05-09	2	34.3403	-119.861				2.17135	2171.35
0	20130605	2013-06-05	2	34.3403	-119.861	111000	0.119612	928000	1.16783	1167.83				0
0	20090320	2009-03-20	3	34.2967	-119.885	12400	0.00729412	1700000	8.05819	8058.19	631.597	1937.78	1306.19	50.9353
0	20090421	2009-04-21	3	34.2971	-119.887	0	0	2100000	2.71316	2713.16	3.54883	284.234	280.685
0	20090728	2009-07-28	3	34.2981	-119.885	158000	0.143636	1100000	2.118	2118	9.99127	9.99127	0	0.0632359
0	20090827	2009-08-27	3	34.2965	-119.885	688000	0.603509	1140000	2.1045	2104.5	10.7215	10.7215	0	0.0155835
0	20090925	2009-09-25	3	34.2969	-119.885	2300	0.0130682	176000	0.42533	425.33	19.6908	19.6908	0	8.56121
0	20091030	2009-10-30	3	34.2971	-119.885	29000	0.381579	76000	0.320105	320.105	88.5148	88.5148	0	3.05223
0	20091120	2009-11-20	3	34.2988	-119.884	28000	0.133333	210000	2.15988	2159.88	2516.95	4767.91	2250.96	89.8911
0	20100226	2010-02-26	3	34.2958	-119.884	0	0	76000	0.686731	686.731	5.13953	55.2185	50.079
0	20100324	2010-03-24	3	34.2986	-119.886	126000	0.0514286	2450000	6.74547	6745.47	354.929	756.111	401.181	2.8169
0	20100721	2010-07-21	3	34.2994	-119.88	217000	0.394545	550000	3.92101	3921.01	25967.6	47712.2	21744.6	119.667
0	20100820	2010-08-20	3	34.3007	-119.879	341000	0.389269	876000	0.729929	729.929	10382.8	24022.5	13639.7	30.4482
0	20100921	2010-09-21	3	34.3003	-119.88	40000	0.25974	154000	4.97326	4973.26	22804	47159	24354.9	570.101
0	20101028	2010-10-28	3	34.3033	-119.885	2960000	0.772846	3830000	2.47527	2475.27	319.417	511.591	192.174	0.107911
0	20101119	2010-11-19	3	34.3009	-119.881	480000	0.702782	683000	NaN	NaN	206.907	427.324	220.416	0.431057
0	20101216	2010-12-16	3	34.2999	-119.88	904000	0.819583	1103000	8.83602	8836.02	1328.73	2623.35	1294.62	1.46984
0	20110413	2011-04-13	3	34.3	-119.879	19200	0.165517	116000	0.527597	527.597	6.70298	174.122	167.419	0.349114
0	20110512	2011-05-12	3	34.3008	-119.879	49700	0.237799	209000	0.706899	706.899	1862.23	2116.66	254.43	37.4694
0	20110614	2011-06-14	3	34.3004	-119.879	228000	0.484076	471000	0.214842	214.842	5654.55	12922.9	7268.32	24.8007
0	20110726	2011-07-26	3	34.2995	-119.879	18000	0.0708661	254000	0.0834266	83.4266	687.49	2560.61	1873.12	38.1939
0	20110907	2011-09-07	3	34.2994	-119.879	157000	0.495268	317000	0.4905	490.5	7143.27	12340.3	5197.07	45.4985
0	20111028	2011-10-28	3	34.3019	-119.881	5600	0.0167665	334000	0.702	702	480.644	480.644	0	85.8292
0	20111117	2011-11-17	3	34.2994	-119.88	0	0	138000	0.473	473	1.53799	1.53799	0
0	20111214	2011-12-14	3	34.3003	-119.881	86900	0.0882234	985000	1.91	1910	35.8561	68.4548	32.5987	0.412613
0	20120313	2012-03-13	3	34.3011	-119.879	1130	0.00303763	372000	1.51869	1518.69	2.00884	2.00884	0	1.77774
0	20120412	2012-04-12	3	34.3002	-119.879	0	0	121000	2.04136	2041.36	3.62953	3.62953	0
0	20120515	2012-05-15	3	34.3005	-119.882				0.368167	368.167	96.9499	96.9499	0
0	20120614	2012-06-14	3	34.2997	-119.879				3.69318	3693.18	21.6248	21.6248	0
0	20120719	2012-07-19	3	34.3004	-119.88	195000	0.915493	213000	3.9486	3948.6	13986.8	30284.8	16298	71.7273
0	20120816	2012-08-16	3	34.3004	-119.88	32700	0.151389	216000	2.16956	2169.56	6190.03	15213	9022.97	189.298
0	20120913	2012-09-13	3	34.3006	-119.879				2.64292	2642.92	58.72	378.076	319.356
0	20121026	2012-10-26	3	34.3003	-119.879				0.207587	207.587	29.5755	29.5755	0
0	20121115	2012-11-15	3	34.3001	-119.882				0.301766	301.766	2689.33	6466.73	3777.4
0	20121229	2012-12-29	3	34.3408	-119.863	9000	0.28481	31600	0.655798	655.798	1.18436	1.18436	0	0.131596
0	20130212	2013-02-12	3	34.3408	-119.863	20300	0.450111	45100	0.626213	626.213	0	0	0	0
0	20130314	2013-03-14	3	34.3408	-119.863	3390	0.0152018	223000	0.780512	780.512		0	0	0
0	20130411	2013-04-11	3	34.3408	-119.863	85500	0.24711	346000	3.03402	3034.02				0
0	20130509	2013-05-09	3	34.3408	-119.863	71100	0.542748	131000	2.86383	2863.83				0
0	20130605	2013-06-05	3	34.3408	-119.863	36100	0.119142	303000	1.34976	1349.76				0
0	20090320	2009-03-20	4	34.2511	-119.907	455000	0.0890411	5110000	6.46176	6461.76	743.234	1986.23	1242.99	1.63348
0	20090421	2009-04-21	4	34.2507	-119.906	10000	0.00271739	3680000	4.10895	4108.95		0		0
0	20090728	2009-07-28	4	34.2528	-119.905	140000	0.127273	1100000	0.893722	893.722	0	0	0	0
0	20090827	2009-08-27	4	34.2508	-119.906	25000	0.390625	64000	0.688947	688.947	0	0	0	0
0	20090925	2009-09-25	4	34.2511	-119.907	4600	0.0149837	307000	0.388779	388.779	0	0	0	0
0	20091030	2009-10-30	4	34.2519	-119.907	406000	0.528646	768000	2.78015	2780.15	2862.78	4593.26	1730.48	7.05119
0	20091120	2009-11-20	4	34.251	-119.906	50000	0.224215	223000	2.17096	2170.96	2137.81	4783.24	2645.43	42.7562
0	20100226	2010-02-26	4	34.2511	-119.905	2300	0.0172932	133000	0.640211	640.211	0	0	0	0
0	20100324	2010-03-24	4	34.2528	-119.904	222000	0.0582677	3810000	10.3276	10327.6	371.752	592.693	220.941	1.67456
0	20100721	2010-07-21	4	34.2499	-119.908	1020000	0.857143	1190000	1.56176	1561.76	6429.45	26220.5	19791.1	6.30339
0	20100820	2010-08-20	4	34.2508	-119.909	77000	0.318182	242000	0.729929	729.929	3096.43	8595.61	5499.18	40.2134
0	20100921	2010-09-21	4	34.25	-119.91	76000	0.277372	274000	3.73272	3732.72	11261.6	27804.6	16543	148.179
0	20101028	2010-10-28	4	34.2505	-119.909	1800000	0.746888	2410000	8.69796	8697.96	163.649	434.9	271.251	0.0909163
0	20101119	2010-11-19	4	34.2501	-119.911	571000	0.657077	869000	1.39049	1390.49	91.1779	349.434	258.256	0.159681
0	20101216	2010-12-16	4	34.2495	-119.91	238000	0.782895	304000	8.15557	8155.57	292.11	1032.97	740.863	1.22735
0	20110413	2011-04-13	4	34.2492	-119.906	61000	0.227612	268000	0.887547	887.547	1.9295	2132.2	2130.27	0.0316311
0	20110512	2011-05-12	4	34.2505	-119.909	42900	0.19589	219000	NaN		1582.41	7215.7	5633.29	36.886
0	20110614	2011-06-14	4	34.2501	-119.91	980000	0.544444	1800000	3.10847	3108.47	723.901	11802.9	11079	0.738675
0	20110726	2011-07-26	4	34.2506	-119.908	307000	0.481191	638000	0.262005	262.005	3586.93	9708.38	6121.45	11.6838
0	20110907	2011-09-07	4	34.25	-119.91	80100	0.410769	195000	0.611	611	5571.72	13822.7	8251.03	69.5595
0	20111028	2011-10-28	4	34.2511	-119.911	21400	0.0340223	629000	0.957	957	431.475	700.192	268.718	20.1624
0	20111117	2011-11-17	4	34.2502	-119.909	13500	0.028481	474000	0.777	777	6.14461	6.14461	0	0.455156
0	20111214	2011-12-14	4	34.2502	-119.912	65500	0.0707343	926000	2.602	2602	19.1572	63.1494	43.9921	0.292477
0	20120313	2012-03-13	4	34.2502	-119.909	5640	0.0113939	495000	1.45952	1459.52	0	0	0	0
0	20120412	2012-04-12	4	34.2498	-119.91	0	0	594000	2.49499	2494.99	2.25399	2.25399	0
0	20120515	2012-05-15	4	34.2501	-119.909				1.91316	1913.16	89.852	89.852	0
0	20120614	2012-06-14	4	34.2498	-119.91				3.09655	3096.55	614.751	1594.11	979.355
0	20120719	2012-07-19	4	34.2502	-119.91	124000	0.178932	693000	4.45943	4459.43	17835	36443.9	18608.9	143.83
0	20120816	2012-08-16	4	34.2502	-119.91	279000	0.65493	426000	2.73167	2731.67	13561.3	25325.5	11764.2	48.607
0	20120913	2012-09-13	4	34.2502	-119.91	14700	0.0362069	406000	3.11627	3116.27	238.81	448.56	209.75	16.2456
0	20121026	2012-10-26	4	34.2502	-119.91				0.507874	507.874	3.19005	3.19005	0
0	20121115	2012-11-15	4	34.2502	-119.91				0.262319	262.319	1563.75	5440.1	3876.35
0	20121229	2012-12-29	4	34.2502	-119.91	10000	0.115075	86900	0.90727	907.27	0.670483	0.670483	0	0.0670483
0	20130212	2013-02-12	4	34.2502	-119.91	7900	0.145756	54200	0.749484	749.484	0	0	0	0
0	20130314	2013-03-14	4	34.2502	-119.91	89200	0.0952991	936000	0.768775	768.775		0	0	0
0	20130411	2013-04-11	4	34.2502	-119.91				7.82859	7828.59
0	20130509	2013-05-09	4	34.2502	-119.91				2.77698	2776.98
0	20130605	2013-06-05	4	34.2502	-119.91	124000	0.178932	693000	0.718306	718.306				0
0	20090320	2009-03-20	5	34.2502	-119.91	250000	0.15528	1610000	10.3388	10338.8	425.109	1071.41	646.298	1.70043
0	20090421	2009-04-21	5	34.2038	-119.91	0	0	1600000	4.68922	4689.22	0	0	0
0	20090728	2009-07-28	5	34.2027	-119.91	81000	0.107856	751000	0.88148	881.48	0	0	0	0
0	20090827	2009-08-27	5	34.2042	-119.91	154000	0.2464	625000	0.996868	996.868	29.5638	29.5638	0	0.191973
0	20090925	2009-09-25	5	34.2053	-119.929	1100	0.00585106	188000	0.342258	342.258	3.15827	3.15827	0	2.87115
0	20091030	2009-10-30	5	34.2044	-119.928	598000	0.498333	1200000	4.26438	4264.38	3402.42	4447.9	1045.48	5.68967
0	20091120	2009-11-20	5	34.2059	-119.927	24000	0.139535	172000	1.82759	1827.59	817.306	2166.14	1348.84	34.0544
0	20100226	2010-02-26	5	34.2037	-119.928	5800	0.0252174	230000	0.46742	467.42	0	46.7232	46.7232	0
0	20100324	2010-03-24	5	34.2041	-119.928	200000	0.0506329	3950000	10.9323	10932.3	521.066	679.266	158.2	2.60533
0	20100721	2010-07-21	5	34.2001	-119.929	1494000	0.905455	1650000	19.7247	19724.7	110145	223442	113297	73.7247
0	20100820	2010-08-20	5	34.2009	-119.929	104000	0.286501	363000	1.307	1307	2089.23	5935.29	3846.06	20.0888
0	20100921	2010-09-21	5	34.2016	-119.931	96000	0.440367	218000	8.37369	8373.69	34067.2	79460	45392.8	354.867
0	20101028	2010-10-28	5	34.2023	-119.93	1020000	0.80315	1270000	3.11627	3116.27	84.9797	316.075	231.095	0.0833134
0	20101119	2010-11-19	5	34.201	-119.928	732000	0.714844	1024000	4.33517	4335.17	353.509	990.17	636.661	0.482936
0	20101216	2010-12-16	5	34.2004	-119.93	934000	0.701201	1332000	5.72961	5729.61	518.549	1631.7	1113.15	0.555192
0	20110413	2011-04-13	5	34.1986	-119.929	2000	0.0151515	132000	0.877685	877.685	16.0119	1922.31	1906.3	8.00594
0	20110512	2011-05-12	5	34.2014	-119.929	80100	0.225	356000	1.1747	1174.7	1738.97	7385.12	5646.15	21.71
0	20110614	2011-06-14	5	34.2009	-119.928	1500000	0.555556	2700000	3.58819	3588.19	28.6143	28.6143	0	0.0190762
0	20110726	2011-07-26	5	34.2007	-119.929	542000	0.536634	1010000	0.610629	610.629	5058.67	12103.9	7045.24	9.33334
0	20110907	2011-09-07	5	34.2002	-119.93	94800	0.298113	318000	0.684	684	3951.32	9886.99	5935.67	41.6806
0	20111028	2011-10-28	5	34.2015	-119.93	47400	0.0838938	565000	2.111	2111	554.503	1378.88	824.378	11.6984
0	20111117	2011-11-17	5	34.1986	-119.93	30500	0.0502471	607000	1.507	1507	380.275	2280.59	1900.32	12.468
0	20111214	2011-12-14	5	34.1996	-119.93	28400	0.0813754	349000	1.507	1507	9.20206	9.20206	0	0.324016
0	20120313	2012-03-13	5	34.1997	-119.929	3390	0.00659533	514000	1.72085	1720.85	0	11.1496	11.1496	0
0	20120412	2012-04-12	5	34.2	-119.93	0	0	343000	2.09067	2090.67	0	0	0
0	20120515	2012-05-15	5	34.2005	-119.93				0.754415	754.415	79.2137	79.2137	0
0	20120614	2012-06-14	5	34.2002	-119.928				2.9289	2928.9	4345.71	4628.84	283.129
0	20120719	2012-07-19	5	34.1999	-119.928	31600	0.256911	123000	5.81244	5812.44	18080.1	44610.1	26530	572.154
0	20120816	2012-08-16	5	34.1999	-119.928	214000	0.694805	308000	4.29967	4299.67	6675.06	14672.3	7997.22	31.1919
0	20120913	2012-09-13	5	34.2006	-119.929	28200	0.218605	129000	2.59361	2593.61	11.5246	1106.59	1095.06	0.408674
0	20121026	2012-10-26	5	34.2018	-119.929				1.10943	1109.43	436.888	998.611	561.723
0	20121115	2012-11-15	5	34.2008	-119.928				0.498012	498.012	2378.97	4858.37	2479.39
0	20121229	2012-12-29	5	34.2501	-119.91	10200	0.105046	97100	1.90329	1903.29		0		0
0	20130212	2013-02-12	5	34.1999	-119.928	7900	0.269625	29300	0.803723	803.723	0	0	0	0
0	20130314	2013-03-14	5	34.1999	-119.928	1130	0.0091129	124000	1.07394	1073.94		0	0	0
0	20130411	2013-04-11	5	34.1999	-119.928	24800	0.385692	64300	3.17486	3174.86				0
0	20130509	2013-05-09	5	34.1999	-119.928	225000	0.572519	393000	0.5784	578.4				0
0	20130605	2013-06-05	5	34.1999	-119.928	30500	0.103041	296000	4.96476	4964.76				0
0	20090320	2009-03-20	6	34.1576	-119.95	67000	0.0222591	3010000	9.02112	9021.12	572.239	1379.27	807.035	8.54088
0	20090421	2009-04-21	6	34.1574	-119.95	0	0	1400000	3.95212	3952.12	0	0	0
0	20090728	2009-07-28	6	34.1581	-119.95	140000	0.143149	978000	4.1503	4150.3	9.86107	9.86107	0	0.0704362
0	20090827	2009-08-27	6	34.1569	-119.95	152000	0.294004	517000	0.86063	860.63	27.3709	27.3709	0	0.180072
0	20090925	2009-09-25	6	34.1575	-119.95	6900	0.0272727	253000	0.338935	338.935	7.09438	283.5	276.405	1.02817
0	20091030	2009-10-30	6	34.1573	-119.95	452000	0.460285	982000	2.85769	2857.69	2569.83	3283.44	713.618	5.68545
0	20091120	2009-11-20	6	34.1575	-119.951	5800	0.0204225	284000	1.14086	1140.86	209.421	209.421	0	36.107
0	20100226	2010-02-26	6	34.1567	-119.949	10400	0.027957	372000	1.0744	1074.4	0	193.846	193.846	0
0	20100324	2010-03-24	6	34.1574	-119.949	133000	0.0554167	2400000	8.6218	8621.8	246.872	432.032	185.16	1.85618
0	20100721	2010-07-21	6	34.1604	-119.949	1140000	0.797203	1430000	27.5712	27571.2	80089	184009	103920	70.2535
0	20100820	2010-08-20	6	34.1608	-119.946	1030000	0.52551	1960000	10.4782	10478.2	19370.4	35704.3	16333.9	18.8062
0	20100921	2010-09-21	6	34.1601	-119.949	98000	0.485149	202000	8.1566	8156.6	26161.5	59348.3	33186.8	266.955
0	20101028	2010-10-28	6	34.161	-119.948	912000			3.23067	3230.67	127.171	184.911	57.74	0.139442
0	20101119	2010-11-19	6	34.161	-119.951	778000	0.726424	1071000	2.95454	2954.54	248.638	876.29	627.652	0.319586
0	20101216	2010-12-16	6	34.1604	-119.95	1085000	0.747245	1452000	8.69796	8697.96	468.151	762.007	293.856	0.431475
0	20110512	2011-05-12	6	34.161	-119.95	72200	0.13009	555000	2.45612	2456.12	3830.15	9109.82	5279.67	53.0492
0	20110614	2011-06-14	6	34.1615	-119.952	876000	0.461053	1900000	3.25706	3257.06	1405.78	1405.78	0	1.60477
0	20110726	2011-07-26	6	34.16	-119.95	285000	0.443235	643000	0.481973	481.973		7821.5	7821.5	0
0	20110907	2011-09-07	6	34.161	-119.95	254000	0.387786	655000	2.46633	2466.33	3700.94	5191.37	1490.43	14.5706
0	20111028	2011-10-28	6	34.1607	-119.95	12400	0.0439716	282000	1.085	1085	754.783	1255.5	500.716	60.8696
0	20111117	2011-11-17	6	34.1601	-119.95	46300	0.0774247	598000	1.237	1237	131.058	131.058	0	2.83063
0	20111214	2011-12-14	6	34.1601	-119.95	49700	0.0701977	708000	2.1825	2182.5	26.7979	47.5333	20.7354	0.539194
0	20120313	2012-03-13	6	34.1597	-119.948	1130	0.00206581	547000	1.83919	1839.19	0	22.0322	22.0322	0
0	20120412	2012-04-12	6	34.1602	-119.95	0	0	295000	2.26817	2268.17	0	0	0
0	20120515	2012-05-15	6	34.16	-119.95				1.26229	1262.29	120.216	120.216	0
0	20120614	2012-06-14	6	34.1597	-119.949				3.08965	3089.65	1386.71	2769.99	1383.28
0	20120719	2012-07-19	6	34.1602	-119.95	12400	0.0663102	187000	6.66843	6668.43	17797.7	41147	23349.3	1435.3
0	20120816	2012-08-16	6	34.1602	-119.95	37200	0.38311	97100	5.50871	5508.71	825.152	2834.21	2009.06	22.1815
0	20120913	2012-09-13	6	34.1602	-119.95	6770	0.0984012	68800	0.48322	483.22	865.629	1063.35	197.716	127.863
0	20121026	2012-10-26	6	34.1602	-119.95				0.645937	645.937	1678.22	3480.97	1802.75
0	20121115	2012-11-15	6	34.1602	-119.95				0.926993	926.993	650.28	2151.46	1501.18
0	20121229	2012-12-29	6	34.1602	-119.95	23700	0.279811	84700	2.35693	2356.93	16.8688	16.8688		0.711764
0	20130212	2013-02-12	6	34.1602	-119.95	0	0	49700	0.941786	941.786	0	0	0
0	20130314	2013-03-14	6	34.1602	-119.95	1130	0.00306233	369000	1.00938	1009.38		0	0	0
0	20130411	2013-04-11	6	34.1602	-119.95	140000	0.18617	752000	4.91781	4917.81				0
0	20130509	2013-05-09	6	34.1602	-119.95	211000	0.365052	578000	6.72062	6720.62				0
0	20130605	2013-06-05	6	34.1602	-119.95	138000	0.45098	306000	4.60091	4600.91				0
0	20090320	2009-03-20	7	34.085	-120.033	189000	0.0687273	2750000	6.53778	6537.78	256.331	1084.45	828.115	1.35625
0	20090421	2009-04-21	7	34.0835	-120.031	0	0	628000	1.23224	1232.24	0	0	0
0	20090925	2009-09-25	7	34.0834	-120.03	538000	0.507547	1060000	3.1346	3134.6	1803.77	1803.77	0	3.35273
0	20091030	2009-10-30	7	34.0837	-120.033	552000	0.397122	1390000	5.29448	5294.48	2991.31	3659.23	667.914	5.41905
0	20091120	2009-11-20	7	34.0841	-120.033	337000	0.595406	566000	3.20105	3201.05	4044.91	9569.66	5524.75	12.0027
0	20100226	2010-02-26	7	34.0843	-120.035	4600	0.0348485	132000	0.764266	764.266	0.749129	87.3988	86.6496	0.162854
0	20100721	2010-07-21	7	34.0807	-120.025	361000	0.78308	461000	16.4372	16437.2	27603.7	61453.2	33849.5	76.4647
0	20100820	2010-08-20	7	34.0817	-120.03	527000	0.335669	1570000	8.14109	8141.09	3741.21	14295	10553.7	7.09906
0	20100921	2010-09-21	7	34.0793	-120.028	161000	0.314453	512000	11.0254	11025.4	24560.2	54034	29473.8	152.548
0	20101028	2010-10-28	7	34.0799	-120.03	3560000	0.824074	4320000	9.58156	9581.56	754.366	1463.12	708.756	0.211901
0	20101216	2010-12-16	7	34.0796	-120.029	1467000	0.741658	1978000	9.2364	9236.4	442.923	1372.82	929.898	0.301924
0	20110512	2011-05-12	7	34.0803	-120.029	74500	0.175708	424000	1.03279	1032.79	1576.21	1669.75	93.5405	21.1572
0	20110614	2011-06-14	7	34.0814	-120.03	140000	0.0583333	2400000	3.51204	3512.04	12358.1	12358.1	0	88.2719
0	20110726	2011-07-26	7	34.0805	-120.031	637000	0.563717	1130000	1.38229	1382.29	9619.56	21128	11508.4	15.1013
0	20110907	2011-09-07	7	34.08	-120.03	369000	0.335455	1100000	2.3945	2394.5	5302.8	16239.6	10936.8	14.3707
0	20111028	2011-10-28	7	34.0799	-120.029	1130	0.00591623	191000	0.795	795	288.398	773.977	485.579	255.22
0	20111117	2011-11-17	7	34.0806	-120.028	257000	0.346361	742000	4.999	4999	3375.38	12028.8	8653.42	13.1338
0	20111214	2011-12-14	7	34.0805	-120.031	55300	0.0982238	563000	3.084	3084	21.6529	21.6529	0	0.391553
0	20120313	2012-03-13	7	34.0805	-120.031	1130	0.00719745	157000	NaN	NaN	0	0	0	0
0	20120412	2012-04-12	7	34.0805	-120.031	4510	0.0211737	213000	1.12423	1124.23	0	0	0	0
0	20120515	2012-05-15	7	34.0805	-120.031				0.892477	892.477			0
0	20120614	2012-06-14	7	34.0805	-120.031				NaN	NaN	1331.2	2694.41	1363.21
0	20120719	2012-07-19	7	34.0805	-120.031	84700	0.618248	137000	7.84197	7841.97	9993.79	30577.6	20583.8	117.99
0	20120816	2012-08-16	7	34.0805	-120.031				3.65866	3658.66
0	20120913	2012-09-13	7	34.0805	-120.031	98200	0.24798	396000	NaN	NaN	173.248	2153.85	1980.6	1.76424
0	20121026	2012-10-26	7	34.0805	-120.031				1.79	1790		6061.97	6061.97
0	20121115	2012-11-15	7	34.0805	-120.031				1.86878	1868.78
0	20121206	2012-12-06	7	34.0805	-120.031				NaN	NaN
0	20130212	2013-02-12	7	34.0805	-120.031	11300	0.175739	64300	NaN	NaN	0	0	0	0
0	20130314	2013-03-14	7	34.0805	-120.031	7900	0.0317269	249000	0.598588	598.588		0	0	0
0	20130411	2013-04-11	7	34.0805	-120.031	7900	0.0317269	249000	5.23471	5234.71				0
0	20130509	2013-05-09	7	34.0805	-120.031				4.22298	4222.98
0	20130605	2013-06-05	7	34.0805	-120.031	439000	0.552897	794000	NaN	NaN				0
0	20090320	2009-03-20	4	34.2511	-119.907	455000	0.0890411	5110000	6.46176	6461.76	743.234	1986.23	1242.99	1.63348
0	20090421	2009-04-21	4	34.2507	-119.906	10000	0.00271739	3680000	4.10895	4108.95		0		0
0	20090728	2009-07-28	4	34.2528	-119.905	140000	0.127273	1100000	0.893722	893.722	0	0	0	0
0	20090827	2009-08-27	4	34.2508	-119.906	25000	0.390625	64000	0.688947	688.947	0	0	0	0
0	20090925	2009-09-25	4	34.2511	-119.907	4600	0.0149837	307000	0.388779	388.779	0	0	0	0
0	20091030	2009-10-30	4	34.2519	-119.907	406000	0.528646	768000	2.78015	2780.15	2862.78	4593.26	1730.48	7.05119
0	20091120	2009-11-20	4	34.251	-119.906	50000	0.224215	223000	2.17096	2170.96	2137.81	4783.24	2645.43	42.7562
0	20100226	2010-02-26	4	34.2511	-119.905	2300	0.0172932	133000	0.640211	640.211	0	0	0	0
0	20100324	2010-03-24	4	34.2528	-119.904	222000	0.0582677	3810000	10.3276	10327.6	371.752	592.693	220.941	1.67456
0	20100721	2010-07-21	4	34.2499	-119.908	1020000	0.857143	1190000	1.56176	1561.76	6429.45	26220.5	19791.1	6.30339
0	20100820	2010-08-20	4	34.2508	-119.909	77000	0.318182	242000	0.729929	729.929	3096.43	8595.61	5499.18	40.2134
0	20100921	2010-09-21	4	34.25	-119.91	76000	0.277372	274000	3.73272	3732.72	11261.6	27804.6	16543	148.179
0	20101028	2010-10-28	4	34.2505	-119.909	1800000	0.746888	2410000	8.69796	8697.96	163.649	434.9	271.251	0.0909163
0	20101119	2010-11-19	4	34.2501	-119.911	571000	0.657077	869000	1.39049	1390.49	91.1779	349.434	258.256	0.159681
0	20101216	2010-12-16	4	34.2495	-119.91	238000	0.782895	304000	8.15557	8155.57	292.11	1032.97	740.863	1.22735
0	20110413	2011-04-13	4	34.2492	-119.906	61000	0.227612	268000	0.887547	887.547	1.9295	2132.2	2130.27	0.0316311
0	20110512	2011-05-12	4	34.2505	-119.909	42900	0.19589	219000	NaN		1582.41	7215.7	5633.29	36.886
0	20110614	2011-06-14	4	34.2501	-119.91	980000	0.544444	1800000	3.10847	3108.47	723.901	11802.9	11079	0.738675
0	20110726	2011-07-26	4	34.2506	-119.908	307000	0.481191	638000	0.262005	262.005	3586.93	9708.38	6121.45	11.6838
0	20110907	2011-09-07	4	34.25	-119.91	80100	0.410769	195000	0.611	611	5571.72	13822.7	8251.03	69.5595
0	20111028	2011-10-28	4	34.2511	-119.911	21400	0.0340223	629000	0.957	957	431.475	700.192	268.718	20.1624
0	20111117	2011-11-17	4	34.2502	-119.909	13500	0.028481	474000	0.777	777	6.14461	6.14461	0	0.455156
0	20111214	2011-12-14	4	34.2502	-119.912	65500	0.0707343	926000	2.602	2602	19.1572	63.1494	43.9921	0.292477
0	20120313	2012-03-13	4	34.2502	-119.909	5640	0.0113939	495000	1.45952	1459.52	0	0	0	0
0	20120412	2012-04-12	4	34.2498	-119.91	0	0	594000	2.49499	2494.99	2.25399	2.25399	0
0	20120515	2012-05-15	4	34.2501	-119.909				1.91316	1913.16	89.852	89.852	0
0	20120614	2012-06-14	4	34.2498	-119.91				3.09655	3096.55	614.751	1594.11	979.355
0	20120719	2012-07-19	4	34.2502	-119.91	124000	0.178932	693000	4.45943	4459.43	17835	36443.9	18608.9	143.83
0	20120816	2012-08-16	4	34.2502	-119.91	279000	0.65493	426000	2.73167	2731.67	13561.3	25325.5	11764.2	48.607
0	20120913	2012-09-13	4	34.2502	-119.91	14700	0.0362069	406000	3.11627	3116.27	238.81	448.56	209.75	16.2456
0	20121026	2012-10-26	4	34.2502	-119.91				0.507874	507.874	3.19005	3.19005	0
0	20121115	2012-11-15	4	34.2502	-119.91				0.262319	262.319	1563.75	5440.1	3876.35
0	20121229	2012-12-29	4	34.2502	-119.91	10000	0.115075	86900	0.90727	907.27	0.670483	0.670483	0	0.0670483
0	20130212	2013-02-12	4	34.2502	-119.91	7900	0.145756	54200	0.749484	749.484	0	0	0	0
0	20130314	2013-03-14	4	34.2502	-119.91	89200	0.0952991	936000	0.768775	768.775		0	0	0
0	20130411	2013-04-11	4	34.2502	-119.91				7.82859	7828.59
0	20130509	2013-05-09	4	34.2502	-119.91				2.77698	2776.98
0	20130605	2013-06-05	4	34.2502	-119.91	124000	0.178932	693000	0.718306	718.306				0
5	20090320	2009-03-20	4	34.2498	119.91	220000	0.0761246	2890000	7.09526	7095.26	542.918	1438.4	895.478	2.46781
5	20090421	2009-04-21	4	34.2501	119.91	0	0	1120000	2.65043	2650.43	0	0	0
10	20090320	2009-03-20	4	34.2498	119.91	9800	0.00563218	1740000	5.67621	5676.21	642.99	1390.59	747.603	65.6113
10	20090421	2009-04-21	4	34.2502	119.91	4500	0.00236842	1900000	1.81475	1814.75	0	0	0	0
10	20090728	2009-07-28	4	34.2511	119.91	44000	0.049217	894000	1.76296	1762.96	1.878	1.878	0	0.0426819
10	20090827	2009-08-27	4	34.2512	119.91	878000	0.798182	1100000	3.22321	3223.21	872.415	1353.92	481.507	0.993639
10	20090925	2009-09-25	4	34.2532	119.91	5600	0.0162791	344000	0.423115	423.115	0	0	0	0
10	20091030	2009-10-30	4	34.2501	119.91	294000	0.285437	1030000	4.85143	4851.43	2547.29	3041.43	494.132	8.66427
10	20091120	2009-11-20	4	34.2501	119.91	161000	0.456091	353000	NaN		2191.34	5981.72	3790.37	13.6108
10	20100226	2010-02-26	4	34.2504	119.91	10400	0.472727	22000	0.863952	863.952	0	0	0	0
10	20100324	2010-03-24	4	34.2513	119.91	10400	0.0178388	583000	5.76854	5768.54	14.3538	14.3538	0	1.38017
10	20100721	2010-07-21	4	34.2507	119.91	684000	0.87468	782000	11.7852	11785.2	21838.3	40763.1	18924.8	31.9274
10	20100820	2010-08-20	4	34.2502	119.91	456000	0.215094	2120000	9.43702	9437.02	8560.99	18931.7	10370.7	18.7741
10	20100921	2010-09-21	4	34.2504	119.91	44400	0.101139	439000	4.65205	4652.05	14362.9	15599.8	1236.9	323.49
10	20101028	2010-10-28	4	34.2502	119.91	2940000	0.858645	3424000	7.12996	7129.96	388.242	651.974	263.732	0.132055
10	20101119	2010-11-19	4	34.2498	119.91	206000	0.85124	242000	2.82043	2820.43	231.731	599.423	367.692	1.12491
10	20101216	2010-12-16	4	34.2501	119.91	222000	0.787234	282000	7.26802	7268.02	132.856	568.232	435.376	0.598452
10	20110413	2011-04-13	4	34.2498	119.91	21600	0.237363	91000	1.52855	1528.55	1.30307	76.2249	74.9218	0.0603273
10	20110512	2011-05-12	4	34.2502	119.91	8100	0.130645	62000	2.08246	2082.46	1254.48	6412.07	5157.59	154.874
10	20110614	2011-06-14	4	34.2511	119.91	170000	0.568372	299100	3.76348	3763.48	4121.13	15016.7	10895.6	24.2419
10	20110726	2011-07-26	4	34.2512	119.91	107200	0.508057	211000	0.836422	836.422	11020.3	17517.9	6497.68	102.801
10	20110907	2011-09-07	4	34.2532	119.91	31900	0.114337	279000	1.881	1881	10178.1	23902.1	13723.9	319.064
10	20111028	2011-10-28	4	34.2501	119.91	83000	0.140917	589000	1.179	1179	514.5	1190.88	676.375	6.19879
10	20111117	2011-11-17	4	34.2501	119.91	0	0	337739	1.105	1105	9.90029	9.90029	0
10	20111214	2011-12-14	4	34.2504	119.91	180127	0.165517	1.08827e+06	2.204	2204	20.2939	20.2939	0	0.112664
10	20120313	2012-03-13	4	34.2513	119.91	15636	0.0606061	257995	1.42007	1420.07	1.12467	1.12467	0	0.0719282
10	20120412	2012-04-12	4	34.2507	119.91	0	0	518984	2.69222	2692.22	2.31099	2.31099	0
10	20120515	2012-05-15	4	34.2502	119.91				1.89836	1898.36	84.1916	84.1916	0
10	20120614	2012-06-14	4	34.2504	119.91				4.4969	4496.9	2756.23	5785.26	3029.04
10	20120726	2012-07-26	4	34.2502	119.91				9.81627	9816.27	16616.3	42724.1	26107.9
10	20120816	2012-08-16	4	34.2498	119.91				3.48115	3481.15	4588.06	10464.8	5876.76
10	20120913	2012-09-13	4	34.2501	119.91				4.76317	4763.17	1633.57	3556.87	1923.3
10	20121026	2012-10-26	4	34.2498	119.91				1.77016	1770.16	3.51328	3.51328	0
10	20121115	2012-11-15	4	34.2502	119.91				0.279577	279.577	2480.21	6619.85	4139.64
10	20121229	2012-12-29	4	34.2511	119.91				0.986163	986.163	0	0	0
10	20130212	2013-02-12	4	34.2512	119.91				0.833308	833.308	0	0	0
10	20130314	2013-03-14	4	34.2532	119.91				1.03286	1032.86		0	0
10	20130411	2013-04-11	4	34.2501	119.91				8.6854	8685.4
10	20130509	2013-05-09	4	34.2501	119.91				3.88495	3884.95
10	20130605	2013-06-05	4	34.2504	119.91				5.37556	5375.56
20	20090320	2009-03-20	4	34.2513	119.91	4600	0.00176923	2600000	4.18114	4181.14	459.865	1271.18	811.315	99.9707
20	20090421	2009-04-21	4	34.2507	119.91	2300	0.00861423	267000	1.13142	1131.42	0	0	0	0
20	20090728	2009-07-28	4	34.2502	119.91	179000	0.310225	577000	3.13415	3134.15	27.547	27.547	0	0.153894
20	20090827	2009-08-27	4	34.2504	119.91	1200000	0.821918	1460000	8.00817	8008.17	57.9584	1591.16	1533.2	0.0482987
20	20090925	2009-09-25	4	34.2502	119.91	0	0	144000	0.65018	650.18	0	0	0
20	20091030	2009-10-30	4	34.2498	119.91	404000	0.440567	917000	4.79604	4796.04	1306.94	2642.91	1335.98	3.23499
20	20091120	2009-11-20	4	34.2501	119.91	22000	0.11	200000	2.40356	2403.56	1517.98	3665.16	2147.18	68.9992
20	20100226	2010-02-26	4	34.2498	119.91	3500	0.0171569	204000	0.974716	974.716	0	0	0	0
20	20100324	2010-03-24	4	34.2502	119.91	22000	0.080292	274000	1.25162	1251.62	0	0	0	0
20	20100721	2010-07-21	4	34.2511	119.91	298000	0.770026	387000	2.66939	2669.39	6839.64	13055.8	6216.16	22.9518
20	20100820	2010-08-20	4	34.2512	119.91	92400	0.20764	445000	2.07127	2071.27	597.272	2305.69	1708.42	6.46398
20	20100921	2010-09-21	4	34.2532	119.91	10400	0.10297	101000	0.31789	317.89	355.507	700.559	345.052	34.1834
20	20101028	2010-10-28	4	34.2501	119.91	3830000	0.821888	4660000	9.09242	9092.42	526.608	962.286	435.678	0.137495
20	20101119	2010-11-19	4	34.2501	119.91	98000	0.784	125000	1.91316	1913.16	75.385	217.847	142.462	0.769234
20	20101216	2010-12-16	4	34.2504	119.91	147000	0.807692	182000	3.93479	3934.79	136.773	530.857	394.084	0.93043
20	20110413	2011-04-13	4	34.2513	119.91	19800	0.203494	97300	0.563099	563.099	2.01368	386.745	384.731	0.101701
20	20110512	2011-05-12	4	34.2507	119.91	7200	0.133333	54000	2.39286	2392.86	408.438	3217.79	2809.35	56.7275
20	20110614	2011-06-14	4	34.2502	119.91	21600	0.342857	63000	1.35263	1352.63	16.318	16.318	0	0.755463
20	20110726	2011-07-26	4	34.2504	119.91	38700	0.394094	98200	0.900707	900.707	2628.45	5011.02	2382.58	67.9186
20	20110907	2011-09-07	4	34.2502	119.91	97600	0.175856	555000	1.502	1502	1592.75	4013.6	2420.84	16.3192
20	20111028	2011-10-28	4	34.2498	119.91	68000	0.172589	394000	2.033	2033	1406.12	3303.84	1897.72	20.6783
20	20111117	2011-11-17	4	34.2501	119.91	75053	0.141844	529124	1.397	1397	19.2098	19.2098	0	0.25595
20	20111214	2011-12-14	4	34.2498	119.91	4264.38	0.0166667	255863	0.72	720	2.19106	2.19106	0	0.513805
20	20120313	2012-03-13	4	34.2502	119.91	0	0	136815	0.700176	700.176	1.09935	12.0984	10.999
20	20120412	2012-04-12	4	34.2511	119.91	7818.02	0.0277778	281449	1.85399	1853.99	2.45457	2.45457	0	0.313963
20	20120515	2012-05-15	4	34.2512	119.91				1.39049	1390.49	58.0879	202.058	143.97
20	20120614	2012-06-14	4	34.2532	119.91				3.89534	3895.34	225.826	549.962	324.136
20	20120719	2012-07-19	4	34.2501	119.91				3.90521	3905.21	10367.2	23558.1	13190.9
20	20120816	2012-08-16	4	34.2501	119.91				4.64483	4644.83	9365.07	30295.4	20930.3
20	20120913	2012-09-13	4	34.2504	119.91				6.04518	6045.18	2948.24	6694.94	3746.7
20	20121026	2012-10-26	4	34.2513	119.91				3.66853	3668.53	9.34758	9.34758	0
20	20121115	2012-11-15	4	34.2507	119.91				0.330858	330.858	4257.42	10530.9	6273.47
20	20121229	2012-12-29	4	34.2502	119.91				4.06299	4062.99	10.5219	238.421	227.899
20	20130212	2013-02-12	4	34.2504	119.91				0.739622	739.622	0	0	0
20	20130314	2013-03-14	4	34.2502	119.91				1.16197	1161.97		0	0
20	20130411	2013-04-11	4	34.2498	119.91				2.26525	2265.25
20	20130509	2013-05-09	4	34.2501	119.91				1.52581	1525.81
20	20130605	2013-06-05	4	34.2498	119.91				4.38965	4389.65
25	20091120	2009-11-20	4	34.2502	119.91	55000	0.272277	202000	NaN	NaN	2053	5031.61	2978.61	37.3274
30	20090320	2009-03-20	4	34.2511	119.91	8500	0.0108557	783000	1.23081	1230.81	102.281	563.67	461.388	12.0331
30	20090421	2009-04-21	4	34.2512	119.91	3500	0.0174129	201000	0.761747	761.747	1.15995	1.15995	0	0.331415
30	20090728	2009-07-28	4	34.2532	119.91	60000	0.188088	319000	1.13858	1138.58	0	0	0	0
30	20090827	2009-08-27	4	34.2501	119.91	255000	0.708333	360000	1.78329	1783.29	1.82346	1.82346	0	0.00715084
30	20090925	2009-09-25	4	34.2501	119.91	1200	0.012766	94000	0.521694	521.694	0	0	0	0
30	20091030	2009-10-30	4	34.2504	119.91	305000	0.501645	608000	2.93522	2935.22	668.494	668.494	0	2.19178
30	20091120	2009-11-20	4	34.2513	119.91	22000	0.126437	174000	2.37033	2370.33	1490.53	3557.92	2067.39	67.7512
30	20100226	2010-02-26	4	34.2507	119.91	1100	0.00738255	149000	0.797495	797.495	0.466561	0.466561	0	0.424147
30	20100324	2010-03-24	4	34.2502	119.91	15000	0.0364964	411000	0.553816	553.816	0	0	0	0
30	20100721	2010-07-21	4	34.2504	119.91	72700	0.530657	137000	1.19624	1196.24	3161.07	7152.41	3991.35	43.481
30	20100820	2010-08-20	4	34.2502	119.91	45000	0.310345	145000	1.27378	1273.78	696.122	759.512	63.3896	15.4694
30	20100921	2010-09-21	4	34.2498	119.91	30000	0.208333	144000	0.138454	138.454	102.455	198.903	96.4475	3.41518
30	20101028	2010-10-28	4	34.2501	119.91	3290000	0.806373	4080000	3.04724	3047.24	79.4216	199.474	120.052	0.0241403
30	20101119	2010-11-19	4	34.2498	119.91	102000	0.772727	132000	1.06506	1065.06	21.456	112.31	90.8544	0.210353
30	20101216	2010-12-16	4	34.2502	119.91	46000	0.741935	62000	2.05122	2051.22	52.1283	412.862	360.734	1.13322
30	20110413	2011-04-13	4	34.2511	119.91	900	0.0104651	86000	0.585781	585.781	4.18982	4.18982	0	4.65536
30	20110512	2011-05-12	4	34.2512	119.91	7200	0.118033	61000	2.13966	2139.66	199.887	2039.85	1839.97	27.7621
30	20110614	2011-06-14	4	34.2532	119.91	25200	0.63	40000	1.12838	1128.38	306.08	306.08	0	12.146
30	20110726	2011-07-26	4	34.2501	119.91	9900	0.225	44000	0.651767	651.767	1706.25	3391.77	1685.53	172.348
30	20110907	2011-09-07	4	34.2501	119.91	37500	0.0729572	514000	1.266	1266	633.258	1020.09	386.836	16.8869
30	20111028	2011-10-28	4	34.2504	119.91	113000	0.316527	357000	1.288	1288	638.371	2476.97	1838.6	5.6493
30	20111117	2011-11-17	4	34.2513	119.91	31272.1	0.0941176	332266	1.396	1396	270.224	1078.24	808.018	8.64105
30	20111214	2011-12-14	4	34.2507	119.91	26268.6	0.07	375265	0.394	394	1.58548	1.58548	0	0.0603566
30	20120313	2012-03-13	4	34.2502	119.91	11976.5	0.0280374	427163	0.13757	137.57	0	0	0	0
30	20120412	2012-04-12	4	34.2504	119.91	11976.5	0.0241935	495030	0.477303	477.303	1.23322	1.23322	0	0.10297
30	20120515	2012-05-15	4	34.2502	119.91				1.47924	1479.24	4.26641	236.396	232.129
30	20120614	2012-06-14	4	34.2498	119.91				3.0078	3007.8	791.48	791.48	0
30	20120719	2012-07-19	4	34.2501	119.91				3.22475	3224.75	5649.78	9879.03	4229.25
30	20120816	2012-08-16	4	34.2498	119.91				4.67441	4674.41	10843	31586.9	20743.9
30	20120913	2012-09-13	4	34.2502	119.91				7.90903	7909.03	4727.03	9818.22	5091.19
30	20121026	2012-10-26	4	34.2511	119.91				5.41403	5414.03	3.29638	3.29638	0
30	20121115	2012-11-15	4	34.2512	119.91				0.502943	502.943	981.179	2756.56	1775.38
30	20121229	2012-12-29	4	34.2532	119.91				3.33323	3333.23	0	0	0
30	20130212	2013-02-12	4	34.2501	119.91				0.30078	300.78	0	0	0
30	20130314	2013-03-14	4	34.2501	119.91				0.43427	434.27		0	0
30	20130411	2013-04-11	4	34.2504	119.91				4.15491	4154.91
30	20130509	2013-05-09	4	34.2513	119.91				1.71361	1713.61
30	20130605	2013-06-05	4	34.2507	119.91				0.62441	624.41
50	20120913	2012-09-13	4	34.2502	119.91				0.902339	902.339		8993.52	8993.52
75	20090827	2009-08-27	4	34.2504	119.91	52000	0.981132	53000	0.0465205	46.5205	0	0	0	0
75	20090925	2009-09-25	4	34.2502	119.91	556	0.154444	3600	0.0775342	77.5342	0	0	0	0
75	20091030	2009-10-30	4	34.2498	119.91	3500	0.0321101	109000	0.143992	143.992	5.37066	5.37066	0	1.53448
75	20091120	2009-11-20	4	34.2501	119.91	12000	0.146341	82000	0.332289	332.289	82.7212	82.7212	0	6.89344
75	20100324	2010-03-24	4	34.2498	119.91	0	0	180000	0.255863	255.863	0	0	0
75	20100721	2010-07-21	4	34.2502	119.91	35200	0.476319	73900	0.906042	906.042	1436.24	1436.24	0	40.8022
75	20100820	2010-08-20	4	34.2511	119.91	32300	0.200621	161000	0.537201	537.201	530.754	1281.14	750.386	16.432
75	20100921	2010-09-21	4	34.2512	119.91	5600	0.0972222	57600	0.0465205	46.5205	48.6534	244.529	195.875	8.68811
75	20101028	2010-10-28	4	34.2532	119.91	26000	0.0400616	649000	0.0601559	60.1559	0	120.7	120.7	0
75	20101119	2010-11-19	4	34.2501	119.91	13500	0.0808383	167000	0.255416	255.416	6.86606	55.0767	48.2107	0.508597
75	20101216	2010-12-16	4	34.2501	119.91	2700	0.054	50000	0.19526	195.26	8.43565	76.0079	67.5723	3.12431
75	20110413	2011-04-13	4	34.2504	119.91	1800	0.036	50000	0.0877685	87.7685	8.39266	8.39266	0	4.66259
75	20110512	2011-05-12	4	34.2513	119.91	1800	0.062069	29000	0.807197	807.197	18.7768	18.7768	0	10.4316
75	20110614	2011-06-14	4	34.2507	119.91	900	0.0219512	41000	0.439799	439.799	29.9883	323.784	293.796	33.3203
75	20110726	2011-07-26	4	34.2502	119.91	7200	0.105882	68000	0.343026	343.026	283.243	2079.18	1795.93	39.3393
75	20110907	2011-09-07	4	34.2504	119.91	22500	0.10514	214000	0.265	265	79.2259	697.156	617.93	3.52115
75	20111028	2011-10-28	4	34.2502	119.91	30000	0.107914	278000	0.032	32	1.88995	1.88995	0	0.0629982
75	20111117	2011-11-17	4	34.2498	119.91	119765	0.192308	622780	0.181	181	9.32508	9.32508	0	0.0778612
75	20111214	2011-12-14	4	34.2501	119.91	0	0	170575	0.029	29	0	0	0
75	20120313	2012-03-13	4	34.2498	119.91	3752.65	0.0238095	157611	0.0330365	33.0365	0	0	0	0
75	20120412	2012-04-12	4	34.2502	119.91	0	0	111048	0.108478	108.478	0	0	0
75	20120515	2012-05-15	4	34.2511	119.91				0.833308	833.308	15.9948	15.9948	0
75	20120614	2012-06-14	4	34.2512	119.91				0.72483	724.83	1041.13	2076.32	1035.19
75	20120719	2012-07-19	4	34.2532	119.91				1.05519	1055.19	71.4622	71.4622	0
75	20120816	2012-08-16	4	34.2501	119.91				0.0719899	71.9899	59.5282	59.5282	0
75	20120913	2012-09-13	4	34.2501	119.91				0.106506	106.506	5037.01	6464.94	1427.93
75	20121026	2012-10-26	4	34.2504	119.91				1.92598	1925.98	0	0	0
75	20121115	2012-11-15	4	34.2513	119.91				0.0290918	29.0918	16.4722	16.4722	0
75	20121229	2012-12-29	4	34.2507	119.91				0.109957	109.957	0.462009	0.462009	0
75	20130212	2013-02-12	4	34.2502	119.91				0.0562113	56.2113	0	0	0
75	20130314	2013-03-14	4	34.2504	119.91				0.0199529	19.9529		0	0
75	20130411	2013-04-11	4	34.2502	119.91				0.0586851	58.6851
75	20130509	2013-05-09	4	34.2502	119.91				0.105633	105.633
75	20130605	2013-06-05	4	34.2502	119.91				0.21068	210.68
100	20090320	2009-03-20	4	34.2502	119.91	1100	0.0333333	33000	NaN		0	0	0	0
100	20090421	2009-04-21	4	34.2502	119.91	6900	0.050365	137000	NaN		0.865656	0.865656	0	0.125457
100	20090728	2009-07-28	4	34.2502	119.91	10000	0.0719424	139000	NaN		0	0	0	0
100	20091030	2009-10-30	4	34.2502	119.91	10000	0.181818	55000	NaN		4.00471	4.00471	0	0.400471
100	20091120	2009-11-20	4	34.2502	119.91	18000	0.195652	92000	NaN		40.5865	40.5865	0	2.25481
100	20100226	2010-02-26	4	34.2502	119.91	2300	0.0167883	137000	NaN		0.628606	0.628606	0	0.273307
100	20100324	2010-03-24	4	34.2502	119.91	2800	0.0137255	204000	NaN		1.04852	1.04852	0	0.37447
100	20100721	2010-07-21	4	34.2502	119.91	29500	0.408587	72200	NaN		328.263	328.263	0	11.1276
100	20100820	2010-08-20	4	34.2502	119.91	66700			NaN		470.19	1031.9	561.706	7.04933
100	20100921	2010-09-21	4	34.2502	119.91	40400	0.303759	133000	NaN		21.4989	198.6	177.101	0.532152
100	20101028	2010-10-28	4	34.2502	119.91	95600	0.663889	144000	NaN		0.155932	119.912	119.756	0.00163109
100	20101119	2010-11-19	4	34.2502	119.91	1800	0.0367347	49000	NaN		2.14011	57.9546	55.8145	1.18895
100	20101216	2010-12-16	4	34.2502	119.91	3600	0.0545455	66000	NaN		11.7777	80.8391	69.0615	3.27157
100	20110413	2011-04-13	4	34.2502	119.91	11700	0.0914062	128000	NaN		14.2795	84.6688	70.3893	1.22047
100	20110512	2011-05-12	4	34.2502	119.91	3600	0.0283465	127000	NaN		3.36432	3.36432	0	0.934535
100	20110614	2011-06-14	4	34.2502	119.91	0	0	29700	NaN		109.896	109.896	0
100	20110726	2011-07-26	4	34.2502	119.91	3600	0.06	60000	NaN		275.91	771.653	495.743	76.6417
100	20110907	2011-09-07	4	34.2502	119.91	30600	0.0886957	345000	NaN		40.046	326.605	286.559	1.30869
100	20111028	2011-10-28	4	34.2502	119.91	33000	0.122677	269000	NaN		1.10577	1.10577	0	0.0335081
100	20111117	2011-11-17	4	34.2502	119.91	0	0	379257	NaN		0	0	0
100	20111214	2011-12-14	4	34.2502	119.91	0	0	1.11798e+06	NaN		0	0	0
100	20120313	2012-03-13	4	34.2502	119.91	3992.18	0.0526316	75851.4	NaN		0	0	0	0
100	20120412	2012-04-12	4	34.2502	119.91	0	0	359629	NaN		0.986493	0.986493	0
100	20120515	2012-05-15	4	34.2502	119.91				NaN		1.25038	1.25038	0
100	20120614	2012-06-14	4	34.2502	119.91				NaN		2.27576	2.27576	0
100	20120719	2012-07-19	4	34.2502	119.91				NaN		32.944	32.944	0
100	20120816	2012-08-16	4	34.2502	119.91				NaN		25.1516	49.5286	24.3769
100	20120913	2012-09-13	4	34.2502	119.91				NaN		595.673	761.409	165.736
100	20121026	2012-10-26	4	34.2502	119.91				NaN		0	0	0
100	20121115	2012-11-15	4	34.2502	119.91				NaN		4.52519	28.0926	23.5674
100	20121229	2012-12-29	4	34.2502	119.91				NaN		0	0	0
100	20130212	2013-02-12	4	34.2502	119.91				NaN		0	0	0
100	20130314	2013-03-14	4	34.2502	119.91				NaN			0	0
100	20130411	2013-04-11	4	34.2502	119.91				NaN
100	20130509	2013-05-09	4	34.2502	119.91				NaN
100	20130605	2013-06-05	4	34.2502	119.91				NaN
150	20090320	2009-03-20	4	34.2502	119.91	2800	0.0411765	68000	NaN		0.62727	0.62727	0	0.224025
150	20090421	2009-04-21	4	34.2502	119.91	0	0	117000	NaN		0	0	0
150	20090728	2009-07-28	4	34.2502	119.91	560	0.00965517	58000	NaN		0	0	0	0
150	20090827	2009-08-27	4	34.2502	119.91	3330	0.0723913	46000	NaN		0	0	0	0
150	20090925	2009-09-25	4	34.2502	119.91				NaN		0	0	0
150	20091030	2009-10-30	4	34.2502	119.91	2800	0.0424242	66000	NaN		19.4215	19.4215	0	6.93624
150	20091120	2009-11-20	4	34.2502	119.91	6100	0.067033	91000	NaN		6.51696	6.51696	0	1.06835
150	20100226	2010-02-26	4	34.2502	119.91	0	0	173000	NaN		0.191754	0.191754	0
150	20100324	2010-03-24	4	34.2502	119.91	0	0	117000	NaN		0	2.07987	2.07987
150	20100721	2010-07-21	4	34.2502	119.91	21100	0.288646	73100	NaN		230.471	230.471	0	10.9228
150	20100820	2010-08-20	4	34.2502	119.91	23900	0.288647	82800	NaN		283.283	712.392	429.11	11.8528
150	20100921	2010-09-21	4	34.2502	119.91	22800	0.466258	48900	NaN		25.7675	173.943	148.175	1.13015
150	20101028	2010-10-28	4	34.2502	119.91	22200	0.4294	51700	NaN		0.689205	124.094	123.405	0.0310453
150	20101119	2010-11-19	4	34.2502	119.91	70300	0.669524	105000	NaN		1.26071	1.26071	0	0.0179333
150	20101216	2010-12-16	4	34.2502	119.91	0	0	41000	NaN		5.71911	316.643	310.924
150	20110413	2011-04-13	4	34.2502	119.91	1800	0.0408163	44100	NaN		11.0196	563.065	552.046	6.12198
150	20110512	2011-05-12	4	34.2502	119.91	0	0	35000	NaN		3.70634	3.70634	0
150	20110614	2011-06-14	4	34.2502	119.91	2700	0.0967742	27900	NaN		48.6526	48.6526	0	18.0195
150	20110726	2011-07-26	4	34.2502	119.91	3600	0.0666667	54000	NaN		161.838	731.006	569.168	44.955
150	20110907	2011-09-07	4	34.2502	119.91	20400	0.0544	375000	NaN		28.5617	63.4096	34.8479	1.40008
150	20111028	2011-10-28	4	34.2502	119.91	3700	0.00966057	383000	NaN		0.75559	0.75559	0	0.204214
150	20111117	2011-11-17	4	34.2502	119.91	3829.23	0.0212766	179974	NaN		0	0	0	0
150	20111214	2011-12-14	4	34.2502	119.91	0	0	890256	NaN		0	11.0534	11.0534
150	20120313	2012-03-13	4	34.2502	119.91	0	0	83835.8	NaN		0	0	0
150	20120412	2012-04-12	4	34.2502	119.91	0	0	319374	NaN		0	0	0
150	20120515	2012-05-15	4	34.2502	119.91				NaN		1.32606	1.32606	0
150	20120614	2012-06-14	4	34.2502	119.91				NaN		1.81227	1.81227	0
150	20120719	2012-07-19	4	34.2502	119.91				NaN		20.2972	225.462	205.165
150	20120816	2012-08-16	4	34.2502	119.91				NaN		41.4097	8721.09	8679.68
150	20120913	2012-09-13	4	34.2502	119.91				NaN		33.3496	396.881	363.532
150	20121026	2012-10-26	4	34.2502	119.91				NaN		0.568934	16.8858	16.3169
150	20121115	2012-11-15	4	34.2502	119.91				NaN		4.43413	4.43413	0
150	20121229	2012-12-29	4	34.2502	119.91				NaN		0.796006	0.796006	0
150	20130212	2013-02-12	4	34.2502	119.91				NaN		0	0	0
150	20130314	2013-03-14	4	34.2502	119.91				NaN			0	0
150	20130411	2013-04-11	4	34.2502	119.91				NaN
150	20130509	2013-05-09	4	34.2502	119.91				NaN
150	20130605	2013-06-05	4	34.2502	119.91				NaN

## Sheet: Table S4 Sediment Trap data
Mid sample date	PN_conc. Frustules/g sediment	PN_flux frustuls/m2/day	DA_conc(ug/gsed)	DA_flux(ug/m2day)	Trap Depth (m)
2010-03-05 12:00:00	5.94978e+06	1.47583e+07	0.0525051	0.130237	540
2010-03-22 12:00:00	4.84515e+06	1.12157e+07	0.107779	0.249489	540
2010-04-08 12:00:00	9.54085e+06	1.72409e+06			540
2010-12-14 12:00:00			2.94101	7.43018	540
2010-12-29 12:00:00			1.53701	2.11902	540
2011-01-13 12:00:00	68113.5	95722.2	2.35687	3.31219	540
2011-01-28 12:00:00	34572.2	77091.5	7.18722	16.0265	540
2011-02-12 12:00:00			31.1766	46.2743	540
2011-02-27 12:00:00	8219.75	7588.47	47.274	43.6433	540
2011-05-12	179814	298492	2.13427	3.54289	540
2011-05-24	76684.6	110272	0.785684	1.12981	540
2011-06-05	17565.6	53645.3	1.03233	3.15272	540
2011-06-17	311195	866783	23.0812	64.2889	540
2011-06-29	76649.9	59429.2			540
2009-10-03 12:00:00	2.14235e+06	4.09112e+06	2.65167	5.06375	540
2009-10-20 12:00:00	2.79987e+06	6.13469e+06	22.1171	48.4599	540
2009-11-06 12:00:00			3.24016	6.08845	540
2009-11-23 12:00:00	5.10355e+06	6.17229e+06	1.23049	1.48818	540
2009-12-10 12:00:00	290941	730844	11.0769	27.8251	540
2009-12-27 12:00:00	404560	881084	0.234695	0.511138	540
2010-01-13 12:00:00	456889	718337	0.130082	0.204519	540
2010-01-30 12:00:00	689995	1.16439e+06	0.0650992	0.109857	540
2010-02-16 12:00:00			0.506819	0.89844	540
2010-09-11			0.0525051	0.130237	540
2010-09-27 12:00:00			0.107779	0.249489	540
2010-10-15 12:00:00			58.3769	138.579	540
2010-10-30 12:00:00	2.54958e+06	2.89904e+06	1.32	1.50093	540
2010-11-14 12:00:00	3.72887e+06	6.87304e+06	0.30315	0.558767	540
2010-11-29 12:00:00	5.3597e+06	8.20391e+06	2.32726	3.56227	540
2011-07-11	324686	383346	0.0448795	0.0529878	540
2009-10-03 12:00:00	3.53242e+06	2.32558e+06	1.55837	1.02595	150
2009-10-20 12:00:00	8.9739e+06	7.09466e+06	53.9309	42.6371	150
2009-11-06 12:00:00	112780	52330	1.32901	0.61666	150
2009-11-23 12:00:00	662416	171761	12.85	3.33192	150
2009-12-10 12:00:00			0	0	150
2009-12-27 12:00:00			0.267192	0.056456	150
2010-01-13 12:00:00			0.11215	0.0233799	150
2010-01-30 12:00:00	1.8322e+06	454386	0.0760058	0.0188494	150
2010-02-16 12:00:00	1173.57	523	0.13779	0.0614058	150
2010-09-13 12:00:00			1.00833	0.755731	150
2010-09-27 12:00:00			21.6504	14.1808	150
2010-10-15 12:00:00	1.64917e+07	6.5615e+06	4.26206	1.69573	150
2010-10-30 12:00:00	174358	10043	0	0	150
2010-11-14 12:00:00			1.06296	0.27155	150
2011-07-11	124588	147097	22.6143	26.7	150
2011-07-23	4690.81	5582.07	59.4895	70.7925	150
2011-08-04	10721.9	10100	4.57428	4.30897	150
2011-08-16	4690.81	5622.72	2.26245	2.71192	150
2011-08-28	15636	19784.8	5.92848	7.5015	150
2011-09-09	23349.8	24252.7	1.67009	1.73466	150
2011-09-21	13342.8	18564.2	1.13962	1.58559	150
2011-10-04	5003.53	9189.35	3.55604	6.53093	150
2010-03-05 12:00:00	1.33326e+07	1.02583e+07	0.070959	0.0545967	150
2010-03-22 12:00:00	2.03356e+07	1.12157e+07	0.0872026	0.0480948	150
2010-04-08 12:00:00	8.47006e+07	1.5545e+07	0	0	150
2010-04-12 12:00:00			0	0	150
2010-04-26 12:00:00			0.0356997	0.00948387	150
2010-05-10 12:00:00			0.010023	0.00948576	150
2010-05-24 12:00:00	291337	94925.9	0.148333	0.048331	150
2010-06-07 12:00:00			1.37724	0.706564	150
2010-06-21 12:00:00			0.203935	0.100045	150
2010-07-05 12:00:00			1.44804	0.501272	150
2010-07-19 12:00:00	1.02519e+08	59994125	18.2668	10.6897	150
2010-08-02 12:00:00			1.17713	1.23067	150
2010-08-16 12:00:00	6.42299e+07	42300000	40.8926	26.9307	150
2010-08-30 12:00:00			1.74227	0.895827	150
2010-12-14 12:00:00			18.7027	2.03486	150
2011-01-13 12:00:00	327634	91912.2	0	0	150
2011-01-28 12:00:00	6.97342e+06	833091	0	0	150
2011-02-12 12:00:00	2.49146e+06	475702	17.4202	3.3261	150
2011-02-27 12:00:00	4.86243e+07	8.50601e+06	79.9392	13.984	150
2011-05-12	30633.9	50852.2	0.143126	0.237589	150
2011-05-24	28743.7	41333.4	0.125903	0.181048	150
2011-06-05	5003.53	15280.8	0.97554	2.9793	150
2011-06-17	65045.9	181175	1.4902	4.15071	150
2011-06-29	40653.7	31520.2	0.640915	0.496923	150
